# Supplementary material for: 1-(4-Bromo-2-fluoro­benz­yl)pyridinium bis­(2-thioxo-1,3-dithiole-4,5-dithiol­ato)nickelate(III)
Source: Acta Crystallogr Sect E Struct Rep Online. 2010 Oct 9;66(Pt 11):m1367. doi: 10.1107/S1600536810039334 (PMC3009307; doi:10.1107/S1600536810039334)
Supplement: Supplementary file 1 [file e-66-m1367-sup1.cif]

##############################################################################
###                                                                        ###
###        Electronic paper (Acta Crystallographica Section E)             ###
###                                                                        ###
##############################################################################
#                                                                            #
# This CIF contains the data in a paper accepted for publication in Acta     #
# Crystallographica Section E. It conforms to the requirements of Notes      #
# for Authors for Section E, and has been peer reviewed under the auspices   #
# of the IUCr Commission on Journals.                                        #
#                                                                            #
# Full details of the Crystallographic Information File format               #
# are given in the paper "The Crystallographic Information File (CIF):       #
# a New Standard Archive File for Crystallography" by S. R. Hall, F. H.      #
# Allen and I. D. Brown [Acta Cryst. (1991), A47, 655-685].                  #
#                                                                            #
# The current version of the core CIF dictionary is obtainable from          #
# ftp://ftp.iucr.org/pub/cif_core.dic. The current version number is 2.4.    #
#                                                                            #
# Software is freely available for graphical display of the structure(s) in  #
# this CIF.  For information consult the CIF home page http://www.iucr.org/  #
# cif/home.html                                                              #
#                                                                            #
# This file may be used for bona fide research purposes within the           #
# scientific community so long as proper attribution is given to the journal # 
# article from which it was obtained.                                        #
#                                                                            #
##############################################################################
                                             
data_I
_audit_creation_method     SHELXL-97
_chemical_name_systematic
;
1-(4-Bromo-2-fluorobenzyl)pyridinium
bis(2-thioxo-1,3-dithiole-4,5-dithiolato)nickelate(III)
;
_chemical_name_common     ?
_chemical_formula_moiety     'C12 H10 Br F N, C6 Ni S10'
_chemical_formula_sum     'C18 H10 Br F N Ni S10'
_chemical_formula_iupac     '(C12 H10 Br F N) [Ni (C3 S5)2]'
_chemical_formula_weight     718.56
_chemical_melting_point     ?
_symmetry_cell_setting     triclinic
_symmetry_space_group_name_H-M     'P 1'
_symmetry_space_group_name_Hall     'P 1'
loop_
    _symmetry_equiv_pos_as_xyz
    'x, y, z'
_cell_length_a     6.2952(15)
_cell_length_b     9.716(2)
_cell_length_c     11.482(3)
_cell_angle_alpha     65.953(4)
_cell_angle_beta     77.592(4)
_cell_angle_gamma     88.498(4)
_cell_volume     624.9(3)
_cell_formula_units_Z     1
_cell_measurement_reflns_used     617
_cell_measurement_theta_min     3.471
_cell_measurement_theta_max     25.172
_cell_measurement_temperature     296(2)
_exptl_crystal_description     block
_exptl_crystal_colour     black
_exptl_crystal_size_max     0.19
_exptl_crystal_size_mid     0.16
_exptl_crystal_size_min     0.15
_exptl_crystal_density_diffrn     1.909
_exptl_crystal_density_meas     ?
_exptl_crystal_density_method     'not measured'
_exptl_crystal_F_000     357
_exptl_absorpt_coefficient_mu     3.228
_exptl_absorpt_correction_type     multi-scan
_exptl_absorpt_process_details     '(SADABS; Bruker, 2001)'
_exptl_absorpt_correction_T_min     0.5790
_exptl_absorpt_correction_T_max     0.6431
_diffrn_ambient_temperature     296(2)
_diffrn_radiation_type     MoK\a
_diffrn_radiation_wavelength     0.71073
_diffrn_radiation_source     'fine-focus sealed tube'
_diffrn_radiation_monochromator     graphite
_diffrn_measurement_device_type     'Bruker APEXII CCD'
_diffrn_measurement_method     '\f and \w scans'
_diffrn_detector_area_resol_mean     ?
_diffrn_reflns_number     3111
_diffrn_reflns_av_R_equivalents     0.0218
_diffrn_reflns_av_sigmaI/netI     0.0516
_diffrn_reflns_theta_min     1.99
_diffrn_reflns_theta_max     25.00
_diffrn_reflns_theta_full     25.00
_diffrn_measured_fraction_theta_max     0.981
_diffrn_measured_fraction_theta_full     0.981
_diffrn_reflns_limit_h_min     -6
_diffrn_reflns_limit_h_max     7
_diffrn_reflns_limit_k_min     -11
_diffrn_reflns_limit_k_max     11
_diffrn_reflns_limit_l_min     -13
_diffrn_reflns_limit_l_max     12
_diffrn_standards_number     ?
_diffrn_standards_interval_count     ?
_diffrn_standards_interval_time     ?
_diffrn_standards_decay_%     ?
_reflns_number_total     2619
_reflns_number_gt     2434
_reflns_threshold_expression     >2\s(I)
_refine_ls_structure_factor_coef     Fsqd
_refine_ls_matrix_type     full
_refine_ls_R_factor_all     0.0402
_refine_ls_R_factor_gt     0.0368
_refine_ls_wR_factor_gt     0.0844
_refine_ls_wR_factor_ref     0.0860
_refine_ls_goodness_of_fit_ref     1.033
_refine_ls_restrained_S_all     1.033
_refine_ls_number_reflns     2619
_refine_ls_number_parameters     290
_refine_ls_number_restraints     3
_refine_ls_hydrogen_treatment     constr
_refine_ls_weighting_scheme     calc
_refine_ls_weighting_details
                 'calc w=1/[\s^2^(Fo^2^)+(0.0398P)^2^] where P=(Fo^2^+2Fc^2^)/3'
_atom_sites_solution_hydrogens     geom
_atom_sites_solution_primary     direct
_atom_sites_solution_secondary     difmap
_refine_ls_shift/su_max     0.000
_refine_ls_shift/su_mean     0.000
_refine_diff_density_max     0.471
_refine_diff_density_min     -0.523
_refine_ls_extinction_method     none
_refine_ls_extinction_coef     ?
_refine_ls_abs_structure_details     'Flack (1983); 456 Friedel pairs'
_refine_ls_abs_structure_Flack     0.364(16)
loop_
    _atom_type_symbol
    _atom_type_description
    _atom_type_scat_dispersion_real
    _atom_type_scat_dispersion_imag
    _atom_type_scat_source
    'C' 'C' 0.0033 0.0016
                         'International Tables Vol C Tables 4.2.6.8 and 6.1.1.4'
    'H' 'H' 0.0000 0.0000
                         'International Tables Vol C Tables 4.2.6.8 and 6.1.1.4'
    'N' 'N' 0.0061 0.0033
                         'International Tables Vol C Tables 4.2.6.8 and 6.1.1.4'
    'F' 'F' 0.0171 0.0103
                         'International Tables Vol C Tables 4.2.6.8 and 6.1.1.4'
    'S' 'S' 0.1246 0.1234
                         'International Tables Vol C Tables 4.2.6.8 and 6.1.1.4'
    'Ni' 'Ni' 0.3393 1.1124
                         'International Tables Vol C Tables 4.2.6.8 and 6.1.1.4'
    'Br' 'Br' -0.2901 2.4595
                         'International Tables Vol C Tables 4.2.6.8 and 6.1.1.4'
_computing_data_collection     'APEX2 (Bruker, 2007)'
_computing_cell_refinement     'SAINT (Bruker, 2007)'
_computing_data_reduction     'SAINT (Bruker, 2007)'
_computing_structure_solution     'SHELXS97 (Sheldrick, 2008)'
_computing_structure_refinement     'SHELXL97 (Sheldrick, 2008)'
_computing_molecular_graphics     'DIAMOND (Brandenburg, 1999)'
_computing_publication_material     'SHELXTL (Sheldrick, 2008)'
loop_
    _atom_site_type_symbol
    _atom_site_label
    _atom_site_fract_x
    _atom_site_fract_y
    _atom_site_fract_z
    _atom_site_U_iso_or_equiv
    _atom_site_adp_type
    _atom_site_calc_flag
    _atom_site_refinement_flags
    _atom_site_occupancy
    _atom_site_disorder_assembly
    _atom_site_disorder_group
    Ni Ni1 0.82342(18) 0.80439(11) 0.41205(10) 0.0318(2) Uani d . 1 . .
    C C1 0.9321(14) 0.2595(8) 0.7954(7) 0.039(2) Uani d . 1 . .
    C C2 0.7858(16) 0.4827(8) 0.6172(7) 0.037(2) Uani d . 1 . .
    C C3 0.9769(16) 0.5382(9) 0.6182(8) 0.036(2) Uani d . 1 . .
    C C4 0.6622(16) 1.0780(9) 0.2125(7) 0.036(2) Uani d . 1 . .
    C C5 0.8601(15) 1.1313(9) 0.2140(8) 0.035(2) Uani d . 1 . .
    C C6 0.7024(15) 1.3601(8) 0.0500(8) 0.040(2) Uani d . 1 . .
    C C7 0.3261(16) 1.2596(10) 0.4477(7) 0.055(2) Uani d . 1 . .
    C C8 0.5284(16) 1.2057(10) 0.4587(8) 0.057(2) Uani d . 1 . .
    H H8 0.6539 1.2656 0.4052 0.068 Uiso calc R 1 . .
    C C9 0.5428(14) 1.0646(10) 0.5484(8) 0.053(2) Uani d . 1 . .
    H H9 0.6802 1.0288 0.5548 0.064 Uiso calc R 1 . .
    C C10 0.3607(14) 0.9712(9) 0.6311(7) 0.046(2) Uani d . 1 . .
    C C11 0.1592(13) 1.0304(9) 0.6158(8) 0.0470(19) Uani d . 1 . .
    C C12 0.1398(16) 1.1716(10) 0.5272(8) 0.053(2) Uani d . 1 . .
    H H12 0.0031 1.2083 0.5203 0.063 Uiso calc R 1 . .
    C C13 0.3711(18) 0.8139(10) 0.7295(9) 0.053(2) Uani d . 1 . .
    H H13A 0.2670 0.7469 0.7230 0.064 Uiso calc R 1 . .
    H H13B 0.5155 0.7800 0.7103 0.064 Uiso calc R 1 . .
    C C14 0.4625(15) 0.8705(9) 0.9011(8) 0.049(2) Uani d . 1 . .
    H H14 0.5909 0.9200 0.8419 0.059 Uiso calc R 1 . .
    C C15 0.4212(16) 0.8663(9) 1.0238(9) 0.054(2) Uani d . 1 . .
    H H15 0.5214 0.9105 1.0493 0.065 Uiso calc R 1 . .
    C C16 0.229(2) 0.7954(11) 1.1092(10) 0.063(3) Uani d . 1 . .
    H H16 0.1965 0.7928 1.1930 0.076 Uiso calc R 1 . .
    C C17 0.0853(17) 0.7290(10) 1.0716(10) 0.067(3) Uani d . 1 . .
    H H17 -0.0453 0.6812 1.1292 0.080 Uiso calc R 1 . .
    C C18 0.1351(16) 0.7331(9) 0.9473(9) 0.055(2) Uani d . 1 . .
    H H18 0.0395 0.6862 0.9210 0.066 Uiso calc R 1 . .
    S S1 0.9660(4) 0.0969(2) 0.9092(2) 0.0527(6) Uani d . 1 . .
    S S2 0.7008(4) 0.2974(2) 0.7299(2) 0.0454(6) Uani d . 1 . .
    S S3 1.1216(4) 0.4113(2) 0.7263(2) 0.0470(6) Uani d . 1 . .
    S S4 0.6256(4) 0.5934(2) 0.5149(2) 0.0457(6) Uani d . 1 . .
    S S5 1.0756(4) 0.7183(2) 0.5178(2) 0.0418(5) Uani d . 1 . .
    S S6 0.5691(4) 0.8923(2) 0.30748(19) 0.0407(5) Uani d . 1 . .
    S S7 1.0202(3) 1.0169(2) 0.31248(19) 0.0386(5) Uani d . 1 . .
    S S8 0.5130(3) 1.2069(2) 0.11229(19) 0.0412(5) Uani d . 1 . .
    S S9 0.9310(3) 1.3204(2) 0.1136(2) 0.0447(6) Uani d . 1 . .
    S S10 0.6629(4) 1.5263(2) -0.0602(2) 0.0577(6) Uani d . 1 . .
    N N1 0.3225(10) 0.8051(6) 0.8643(6) 0.0399(14) Uani d . 1 . .
    F F1 -0.0228(8) 0.9428(6) 0.6944(5) 0.0695(14) Uani d . 1 . .
    Br Br1 0.3003(3) 1.45136(15) 0.31995(14) 0.0902(4) Uani d . 1 . .
loop_
    _atom_site_aniso_label
    _atom_site_aniso_U_11
    _atom_site_aniso_U_22
    _atom_site_aniso_U_33
    _atom_site_aniso_U_12
    _atom_site_aniso_U_13
    _atom_site_aniso_U_23
    Ni1 0.0314(4) 0.0287(4) 0.0289(4) 0.0020(3) -0.0081(3) -0.0049(3)
    C1 0.041(5) 0.034(4) 0.038(4) 0.012(4) -0.012(4) -0.009(4)
    C2 0.043(6) 0.027(4) 0.029(4) 0.000(4) -0.012(4) 0.003(3)
    C3 0.043(6) 0.028(4) 0.031(4) 0.002(4) -0.011(4) -0.004(4)
    C4 0.035(6) 0.034(5) 0.032(4) 0.006(4) -0.006(4) -0.008(4)
    C5 0.032(5) 0.031(4) 0.038(4) 0.003(4) -0.005(4) -0.012(4)
    C6 0.047(6) 0.025(4) 0.039(5) 0.002(4) -0.002(4) -0.009(3)
    C7 0.080(7) 0.068(6) 0.026(5) 0.028(6) -0.021(5) -0.024(4)
    C8 0.060(6) 0.069(6) 0.041(5) -0.001(5) -0.013(4) -0.020(5)
    C9 0.047(5) 0.070(6) 0.048(5) 0.018(4) -0.020(4) -0.026(5)
    C10 0.061(5) 0.050(5) 0.035(4) 0.025(4) -0.022(4) -0.020(4)
    C11 0.048(5) 0.059(5) 0.039(4) 0.004(4) -0.015(4) -0.022(4)
    C12 0.063(6) 0.062(5) 0.046(5) 0.022(4) -0.024(4) -0.029(4)
    C13 0.072(7) 0.050(5) 0.057(5) 0.015(5) -0.032(5) -0.033(5)
    C14 0.048(5) 0.041(4) 0.061(5) 0.007(4) -0.022(4) -0.019(4)
    C15 0.072(6) 0.046(5) 0.057(6) 0.010(4) -0.028(5) -0.027(4)
    C16 0.092(9) 0.048(6) 0.037(5) 0.027(6) -0.008(5) -0.010(4)
    C17 0.055(6) 0.052(5) 0.063(7) 0.008(4) -0.004(5) 0.002(5)
    C18 0.055(6) 0.029(4) 0.071(6) 0.002(4) -0.026(5) -0.006(4)
    S1 0.0627(17) 0.0352(11) 0.0467(12) 0.0142(10) -0.0127(11) -0.0037(9)
    S2 0.0468(15) 0.0308(11) 0.0462(12) -0.0004(9) -0.0130(10) -0.0021(9)
    S3 0.0410(15) 0.0434(12) 0.0439(12) 0.0082(10) -0.0157(10) -0.0027(10)
    S4 0.0414(15) 0.0337(11) 0.0515(13) -0.0021(9) -0.0221(11) -0.0010(9)
    S5 0.0361(14) 0.0358(11) 0.0437(12) -0.0010(9) -0.0170(10) -0.0025(9)
    S6 0.0377(14) 0.0321(11) 0.0419(12) -0.0024(9) -0.0169(10) -0.0006(9)
    S7 0.0319(13) 0.0338(10) 0.0416(11) 0.0001(9) -0.0131(9) -0.0043(9)
    S8 0.0336(14) 0.0343(10) 0.0454(12) 0.0032(9) -0.0144(10) -0.0035(9)
    S9 0.0417(14) 0.0301(11) 0.0534(13) 0.0006(9) -0.0154(10) -0.0060(9)
    S10 0.0582(16) 0.0325(11) 0.0651(14) 0.0106(11) -0.0203(12) -0.0001(10)
    N1 0.045(4) 0.035(3) 0.045(4) 0.015(3) -0.020(3) -0.017(3)
    F1 0.054(3) 0.080(4) 0.071(3) 0.004(3) -0.016(3) -0.027(3)
    Br1 0.1427(12) 0.0616(6) 0.0614(6) 0.0258(6) -0.0418(7) -0.0123(5)
loop_
    _geom_bond_atom_site_label_1
    _geom_bond_atom_site_label_2
    _geom_bond_site_symmetry_2
    _geom_bond_distance
    _geom_bond_publ_flag
    Ni1 S4 . 2.163(3) yes
    Ni1 S5 . 2.150(2) yes
    Ni1 S6 . 2.157(2) yes
    Ni1 S7 . 2.169(3) yes
    C1 S1 . 1.634(7) ?
    C1 S3 . 1.720(9) ?
    C1 S2 . 1.743(8) ?
    C2 C3 . 1.335(12) ?
    C2 S4 . 1.725(8) ?
    C2 S2 . 1.748(8) ?
    C3 S5 . 1.698(8) ?
    C3 S3 . 1.752(8) ?
    C4 C5 . 1.368(12) ?
    C4 S6 . 1.722(9) ?
    C4 S8 . 1.733(8) ?
    C5 S7 . 1.714(8) ?
    C5 S9 . 1.732(8) ?
    C6 S10 . 1.649(7) ?
    C6 S9 . 1.716(9) ?
    C6 S8 . 1.734(9) ?
    C7 C8 . 1.376(12) ?
    C7 C12 . 1.377(14) ?
    C7 Br1 . 1.873(9) ?
    C8 C9 . 1.353(12) ?
    C8 H8 . 0.9300 ?
    C9 C10 . 1.387(13) ?
    C9 H9 . 0.9300 ?
    C10 C11 . 1.395(11) ?
    C10 C13 . 1.496(11) ?
    C11 F1 . 1.354(10) ?
    C11 C12 . 1.356(11) ?
    C12 H12 . 0.9300 ?
    C13 N1 . 1.479(10) ?
    C13 H13A . 0.9700 ?
    C13 H13B . 0.9700 ?
    C14 N1 . 1.329(10) ?
    C14 C15 . 1.360(11) ?
    C14 H14 . 0.9300 ?
    C15 C16 . 1.374(14) ?
    C15 H15 . 0.9300 ?
    C16 C17 . 1.357(15) ?
    C16 H16 . 0.9300 ?
    C17 C18 . 1.378(13) ?
    C17 H17 . 0.9300 ?
    C18 N1 . 1.344(11) ?
    C18 H18 . 0.9300 ?
loop_
    _geom_angle_atom_site_label_1
    _geom_angle_atom_site_label_2
    _geom_angle_atom_site_label_3
    _geom_angle_site_symmetry_1
    _geom_angle_site_symmetry_3
    _geom_angle
    _geom_angle_publ_flag
    S5 Ni1 S6 . . 179.27(12) ?
    S5 Ni1 S4 . . 92.78(9) ?
    S6 Ni1 S4 . . 87.41(10) ?
    S5 Ni1 S7 . . 86.86(10) ?
    S6 Ni1 S7 . . 92.94(8) ?
    S4 Ni1 S7 . . 178.83(12) ?
    S1 C1 S3 . . 123.7(5) ?
    S1 C1 S2 . . 123.6(6) ?
    S3 C1 S2 . . 112.7(4) ?
    C3 C2 S4 . . 121.0(6) ?
    C3 C2 S2 . . 116.9(6) ?
    S4 C2 S2 . . 122.1(6) ?
    C2 C3 S5 . . 122.0(6) ?
    C2 C3 S3 . . 115.6(6) ?
    S5 C3 S3 . . 122.4(6) ?
    C5 C4 S6 . . 120.8(6) ?
    C5 C4 S8 . . 116.5(6) ?
    S6 C4 S8 . . 122.7(6) ?
    C4 C5 S7 . . 121.2(6) ?
    C4 C5 S9 . . 115.4(6) ?
    S7 C5 S9 . . 123.4(6) ?
    S10 C6 S9 . . 124.2(5) ?
    S10 C6 S8 . . 122.3(5) ?
    S9 C6 S8 . . 113.5(4) ?
    C8 C7 C12 . . 120.6(8) ?
    C8 C7 Br1 . . 120.3(8) ?
    C12 C7 Br1 . . 119.1(7) ?
    C9 C8 C7 . . 119.3(9) ?
    C9 C8 H8 . . 120.4 ?
    C7 C8 H8 . . 120.4 ?
    C8 C9 C10 . . 122.6(8) ?
    C8 C9 H9 . . 118.7 ?
    C10 C9 H9 . . 118.7 ?
    C9 C10 C11 . . 116.1(7) ?
    C9 C10 C13 . . 123.8(8) ?
    C11 C10 C13 . . 120.1(9) ?
    F1 C11 C12 . . 119.4(7) ?
    F1 C11 C10 . . 118.0(8) ?
    C12 C11 C10 . . 122.6(9) ?
    C11 C12 C7 . . 118.8(8) ?
    C11 C12 H12 . . 120.6 ?
    C7 C12 H12 . . 120.6 ?
    N1 C13 C10 . . 111.6(6) ?
    N1 C13 H13A . . 109.3 ?
    C10 C13 H13A . . 109.3 ?
    N1 C13 H13B . . 109.3 ?
    C10 C13 H13B . . 109.3 ?
    H13A C13 H13B . . 108.0 ?
    N1 C14 C15 . . 121.2(9) ?
    N1 C14 H14 . . 119.4 ?
    C15 C14 H14 . . 119.4 ?
    C14 C15 C16 . . 118.7(9) ?
    C14 C15 H15 . . 120.7 ?
    C16 C15 H15 . . 120.7 ?
    C17 C16 C15 . . 120.2(10) ?
    C17 C16 H16 . . 119.9 ?
    C15 C16 H16 . . 119.9 ?
    C16 C17 C18 . . 119.4(10) ?
    C16 C17 H17 . . 120.3 ?
    C18 C17 H17 . . 120.3 ?
    N1 C18 C17 . . 119.6(9) ?
    N1 C18 H18 . . 120.2 ?
    C17 C18 H18 . . 120.2 ?
    C1 S2 C2 . . 96.9(4) ?
    C1 S3 C3 . . 97.9(4) ?
    C2 S4 Ni1 . . 101.8(3) ?
    C3 S5 Ni1 . . 102.5(3) ?
    C4 S6 Ni1 . . 102.6(3) ?
    C5 S7 Ni1 . . 102.4(3) ?
    C4 S8 C6 . . 96.8(4) ?
    C6 S9 C5 . . 97.8(4) ?
    C14 N1 C18 . . 120.9(7) ?
    C14 N1 C13 . . 119.7(8) ?
    C18 N1 C13 . . 119.4(8) ?
loop_
    _geom_torsion_atom_site_label_1
    _geom_torsion_atom_site_label_2
    _geom_torsion_atom_site_label_3
    _geom_torsion_atom_site_label_4
    _geom_torsion_site_symmetry_1
    _geom_torsion_site_symmetry_2
    _geom_torsion_site_symmetry_3
    _geom_torsion_site_symmetry_4
    _geom_torsion
    _geom_torsion_publ_flag
    S4 C2 C3 S5 . . . . -1.1(11) ?
    S2 C2 C3 S5 . . . . -177.9(5) ?
    S4 C2 C3 S3 . . . . -179.4(5) ?
    S2 C2 C3 S3 . . . . 3.8(9) ?
    S6 C4 C5 S7 . . . . -1.2(10) ?
    S8 C4 C5 S7 . . . . 178.1(4) ?
    S6 C4 C5 S9 . . . . -179.9(4) ?
    S8 C4 C5 S9 . . . . -0.5(9) ?
    C12 C7 C8 C9 . . . . 0.3(12) ?
    Br1 C7 C8 C9 . . . . -177.5(6) ?
    C7 C8 C9 C10 . . . . -0.5(12) ?
    C8 C9 C10 C11 . . . . 0.8(12) ?
    C8 C9 C10 C13 . . . . 178.9(8) ?
    C9 C10 C11 F1 . . . . 179.8(7) ?
    C13 C10 C11 F1 . . . . 1.7(11) ?
    C9 C10 C11 C12 . . . . -1.1(11) ?
    C13 C10 C11 C12 . . . . -179.2(7) ?
    F1 C11 C12 C7 . . . . -179.9(7) ?
    C10 C11 C12 C7 . . . . 1.0(11) ?
    C8 C7 C12 C11 . . . . -0.6(12) ?
    Br1 C7 C12 C11 . . . . 177.3(5) ?
    C9 C10 C13 N1 . . . . 106.1(9) ?
    C11 C10 C13 N1 . . . . -75.9(10) ?
    N1 C14 C15 C16 . . . . -1.3(12) ?
    C14 C15 C16 C17 . . . . 1.1(13) ?
    C15 C16 C17 C18 . . . . 0.2(13) ?
    C16 C17 C18 N1 . . . . -1.3(12) ?
    S1 C1 S2 C2 . . . . -178.6(5) ?
    S3 C1 S2 C2 . . . . 0.9(5) ?
    C3 C2 S2 C1 . . . . -2.9(8) ?
    S4 C2 S2 C1 . . . . -179.6(5) ?
    S1 C1 S3 C3 . . . . -179.8(5) ?
    S2 C1 S3 C3 . . . . 0.7(6) ?
    C2 C3 S3 C1 . . . . -2.7(8) ?
    S5 C3 S3 C1 . . . . 179.0(5) ?
    C3 C2 S4 Ni1 . . . . 1.2(8) ?
    S2 C2 S4 Ni1 . . . . 177.8(5) ?
    S5 Ni1 S4 C2 . . . . -0.7(3) ?
    S6 Ni1 S4 C2 . . . . -180.0(3) ?
    C2 C3 S5 Ni1 . . . . 0.4(8) ?
    S3 C3 S5 Ni1 . . . . 178.6(5) ?
    S4 Ni1 S5 C3 . . . . 0.3(3) ?
    S7 Ni1 S5 C3 . . . . 179.2(3) ?
    C5 C4 S6 Ni1 . . . . 2.5(7) ?
    S8 C4 S6 Ni1 . . . . -176.8(4) ?
    S4 Ni1 S6 C4 . . . . 176.6(3) ?
    S7 Ni1 S6 C4 . . . . -2.2(3) ?
    C4 C5 S7 Ni1 . . . . -0.7(7) ?
    S9 C5 S7 Ni1 . . . . 177.8(4) ?
    S5 Ni1 S7 C5 . . . . -177.5(3) ?
    S6 Ni1 S7 C5 . . . . 1.8(3) ?
    C5 C4 S8 C6 . . . . 1.3(7) ?
    S6 C4 S8 C6 . . . . -179.4(5) ?
    S10 C6 S8 C4 . . . . 178.1(5) ?
    S9 C6 S8 C4 . . . . -1.6(5) ?
    S10 C6 S9 C5 . . . . -178.3(5) ?
    S8 C6 S9 C5 . . . . 1.4(5) ?
    C4 C5 S9 C6 . . . . -0.5(7) ?
    S7 C5 S9 C6 . . . . -179.1(5) ?
    C15 C14 N1 C18 . . . . 0.2(11) ?
    C15 C14 N1 C13 . . . . 179.1(7) ?
    C17 C18 N1 C14 . . . . 1.1(11) ?
    C17 C18 N1 C13 . . . . -177.8(7) ?
    C10 C13 N1 C14 . . . . -68.7(10) ?
    C10 C13 N1 C18 . . . . 110.3(9) ?
loop_
    _geom_hbond_atom_site_label_D
    _geom_hbond_atom_site_label_H
    _geom_hbond_atom_site_label_A
    _geom_hbond_site_symmetry_A
    _geom_hbond_distance_DH
    _geom_hbond_distance_HA
    _geom_hbond_distance_DA
    _geom_hbond_angle_DHA
    _geom_hbond_publ_flag
    C14 H14 F1 1_655 0.93 2.60 3.476(11) 156 y
data_global
_journal_date_recd_electronic     2010-09-14
_journal_date_accepted     2010-10-01
_journal_name_full     'Acta Crystallographica, Section E'
_journal_year     2010
_journal_volume     66
_journal_issue     11
_journal_page_first     m1367
_journal_page_last     m1367
_journal_paper_category     QM
_journal_coeditor_code     HY2356
_publ_contact_author_name     'Chongzhen Mei'
_publ_contact_author_address
;
Institute of Environmental and Municipal Engineering
North China University of Water Conservancy and Electric Power
Zhengzhou 450011
People's Republic of China
;
_publ_contact_author_email     'meichongzhen@163.com'
_publ_contact_author_fax     ?
_publ_contact_author_phone     ?
_publ_section_title
;
1-(4-Bromo-2-fluorobenzyl)pyridinium
bis(2-thioxo-1,3-dithiole-4,5-dithiolato)nickelate(III)
;
loop_
    _publ_author_name
    _publ_author_footnote
    _publ_author_address
    'Zhang, Peng' .
;
Institute of Environmental and Municipal Engineering
North China University of Water Conservancy and Electric Power
Zhengzhou 450011
People's Republic of China
;
    'Li, Kaihui' .
;
Institute of Environmental and Municipal Engineering
North China University of Water Conservancy and Electric Power
Zhengzhou 450011
People's Republic of China
;
    'Mei, Chongzhen' .
;
Institute of Environmental and Municipal Engineering
North China University of Water Conservancy and Electric Power
Zhengzhou 450011
People's Republic of China
;
