# Supplementary material for: 1-(4-Bromo-2-fluoro­benz­yl)pyridinium bis­(2-thioxo-1,3-dithiole-4,5-dithiol­ato)nickelate(III)
Source: Acta Crystallogr Sect E Struct Rep Online. 2010 Oct 9;66(Pt 11):m1367. doi: 10.1107/S1600536810039334 (PMC3009307; doi:10.1107/S1600536810039334)
Supplement: Supplementary file 2 [file e-66-m1367-Isup2.hkl]

# 
# h,k,l, Fc-squared, Fo-squared, sigma(Fo-squared) and status flag 
# 
data_I
_shelx_title ' 40330Bm in P1' 
_shelx_refln_list_code          4 
_shelx_F_calc_maximum      194.79 
_exptl_crystal_F_000       357.00 
_reflns_d_resolution_high  0.8410 
 
loop_ 
 _symmetry_equiv_pos_as_xyz 
 'x, y, z' 
 
_cell_length_a     6.2952 
_cell_length_b     9.7161 
_cell_length_c    11.4818 
_cell_angle_alpha  65.953 
_cell_angle_beta   77.592 
_cell_angle_gamma  88.498 
 
_shelx_F_squared_multiplier     1.000 
 
loop_ 
 _refln_index_h 
 _refln_index_k 
 _refln_index_l 
 _refln_F_squared_calc 
 _refln_F_squared_meas 
 _refln_F_squared_sigma 
 _refln_observed_status 
  -2  -7 -13       19.00       16.70      9.10 o 
  -1  -7 -13       19.22       31.26     10.07 o 
  -3  -6 -13       59.49       53.62     10.70 o 
  -2  -6 -13       15.08       19.26      5.40 o 
  -1  -6 -13      136.48      142.20     18.19 o 
   0  -6 -13       86.08       81.25      9.41 o 
  -3  -5 -13       36.12       35.09      9.83 o 
  -2  -5 -13       31.59       46.15     10.46 o 
  -1  -5 -13       22.36       20.68      6.65 o 
   0  -5 -13      133.28      153.00     12.66 o 
  -3  -4 -13      106.13      111.95     15.49 o 
  -2  -4 -13       59.48       82.95     13.41 o 
  -1  -4 -13       57.15       57.09     11.33 o 
   0  -4 -13        0.55        6.58      6.04 o 
  -3  -3 -13       91.82      103.00     14.71 o 
  -2  -3 -13       58.50       71.92     12.39 o 
  -1  -3 -13        6.30        0.00      7.26 o 
   0  -3 -13       31.07       27.40      9.01 o 
  -3  -2 -13       24.08       43.32      9.71 o 
  -2  -2 -13       40.36       51.33     10.49 o 
  -1  -2 -13        2.84       11.82      8.98 o 
  -1  -9 -12       39.27       40.33     11.27 o 
  -2  -8 -12      170.28      180.25     18.63 o 
  -1  -8 -12       19.67       20.77      9.25 o 
   0  -8 -12        0.46        0.00      7.78 o 
   1  -8 -12       27.92       25.83     11.39 o 
  -2  -7 -12       23.76       16.37      8.11 o 
  -1  -7 -12      145.94      149.60     17.21 o 
   0  -7 -12       23.25       19.26      9.07 o 
   1  -7 -12       38.48       32.40     10.70 o 
  -4  -6 -12       37.72       51.54     11.82 o 
  -3  -6 -12        6.85       10.25      7.81 o 
  -2  -6 -12       10.83       12.84      4.77 o 
  -1  -6 -12       36.24       33.86      6.71 o 
   0  -6 -12       64.73       62.79      8.27 o 
   1  -6 -12       19.88       21.76      9.68 o 
  -4  -5 -12       63.44       67.37     12.90 o 
  -3  -5 -12       69.52       63.21     10.64 o 
  -2  -5 -12       37.35       38.30      6.44 o 
  -1  -5 -12      247.36      230.58     14.41 o 
   0  -5 -12      117.62      129.60     19.10 o 
   1  -5 -12        6.16        8.44      8.44 o 
   2  -5 -12        4.22        1.15      9.40 o 
  -4  -4 -12       15.98       16.19      8.92 o 
  -3  -4 -12       91.80       87.47     13.23 o 
  -2  -4 -12        7.12        8.62      6.48 o 
  -1  -4 -12      140.56      161.30     13.40 o 
   0  -4 -12       49.00       54.85     12.52 o 
   1  -4 -12       52.25       63.90     12.15 o 
   2  -4 -12        1.18       16.73     12.18 o 
  -4  -3 -12       57.79       60.92     12.87 o 
  -3  -3 -12      144.20      143.45     17.06 o 
  -2  -3 -12      251.11      237.98     21.76 o 
  -1  -3 -12       86.72       82.92     12.39 o 
   0  -3 -12       48.96       64.11      8.39 o 
   1  -3 -12        3.80        8.77      8.38 o 
  -4  -2 -12      499.84      471.95     34.69 o 
  -3  -2 -12       59.18       62.49     11.57 o 
  -2  -2 -12       75.64       69.84     11.91 o 
  -1  -2 -12      121.60      132.63     17.33 o 
   0  -2 -12      163.17      180.35     18.99 o 
  -4  -1 -12       31.91       43.10     12.84 o 
  -3  -1 -12      132.68      116.71     16.34 o 
  -2  -1 -12       14.86       18.24      7.84 o 
  -1  -1 -12       55.29       83.71     13.47 o 
   0  -1 -12      138.84      138.96     16.91 o 
  -3   0 -12        0.67        8.26      9.86 o 
  -2   0 -12       65.86       85.39     14.02 o 
  -1   0 -12       29.14       41.48      9.95 o 
   0   0 -12       22.82       52.51     11.67 o 
  -1 -10 -11        9.23       20.29      8.77 o 
  -1  -9 -11       55.07       69.45     12.15 o 
   0  -9 -11       28.61       32.25      8.59 o 
   1  -9 -11       18.05       16.43      7.84 o 
  -2  -8 -11      371.31      399.60     28.49 o 
  -1  -8 -11        5.15        3.07      7.14 o 
   0  -8 -11        4.63        1.57      6.84 o 
   1  -8 -11       23.48       20.56     10.25 o 
   2  -8 -11       19.68       26.83      9.40 o 
  -2  -7 -11       30.29       26.19      7.96 o 
  -1  -7 -11       89.61       75.69     11.57 o 
   0  -7 -11       51.21       51.21     10.58 o 
   1  -7 -11      139.14      160.21     18.63 o 
   2  -7 -11      241.20      259.53     26.34 o 
  -3  -6 -11       79.36       71.92     11.27 o 
  -2  -6 -11       55.08       44.81      6.26 o 
  -1  -6 -11       59.56       53.97      9.54 o 
   0  -6 -11      105.02      105.15      9.30 o 
   1  -6 -11        0.92        1.30      7.17 o 
   2  -6 -11       86.54       96.25     16.01 o 
  -5  -5 -11      200.10      196.02     20.38 o 
  -4  -5 -11       33.21       34.66     10.16 o 
  -3  -5 -11      232.25      235.05     20.17 o 
  -2  -5 -11      136.06      137.96     10.43 o 
  -1  -5 -11      155.40      142.36     10.70 o 
   0  -5 -11       84.77       75.91      8.05 o 
   1  -5 -11       48.34       37.23      9.89 o 
   2  -5 -11        5.43        0.00      8.44 o 
   3  -5 -11        1.85        5.09      9.50 o 
  -5  -4 -11       99.47       81.51     13.41 o 
  -4  -4 -11      149.77      129.89     16.13 o 
  -3  -4 -11       39.97       42.59      9.71 o 
  -2  -4 -11       34.94       27.86      5.60 o 
  -1  -4 -11      688.89      618.09     25.24 o 
   0  -4 -11       55.39       43.15     11.23 o 
   1  -4 -11       56.18       79.88     13.65 o 
   2  -4 -11        7.21        9.86      9.07 o 
   3  -4 -11      108.99      114.57     18.48 o 
  -5  -3 -11       27.31       36.23     10.97 o 
  -4  -3 -11      114.21      140.74     16.82 o 
  -3  -3 -11       29.47       23.90      8.14 o 
  -2  -3 -11      233.27      226.52     20.56 o 
  -1  -3 -11       22.28       25.14      6.19 o 
   0  -3 -11      152.11      150.95     14.24 o 
   1  -3 -11      124.16      115.87     16.04 o 
   2  -3 -11       79.94       74.63     13.50 o 
  -5  -2 -11        8.93        5.64      8.50 o 
  -4  -2 -11      514.24      483.07     33.40 o 
  -3  -2 -11       83.51       62.91     11.36 o 
  -2  -2 -11       64.97       74.78     12.15 o 
  -1  -2 -11       94.96       81.14     12.66 o 
   0  -2 -11       31.17       54.93      7.35 o 
   1  -2 -11       42.34       44.18      7.18 o 
   2  -2 -11       11.79       14.86      8.20 o 
  -5  -1 -11        0.84        3.35      8.05 o 
  -4  -1 -11      186.06      176.85     19.65 o 
  -3  -1 -11      204.33      224.26     21.73 o 
  -2  -1 -11      198.00      233.91     21.70 o 
  -1  -1 -11      106.92      100.92     14.38 o 
   0  -1 -11      372.50      366.96     27.70 o 
   1  -1 -11      234.63      265.65     22.64 o 
   2  -1 -11       17.82       33.25     12.06 o 
  -4   0 -11      116.62      125.27     17.51 o 
  -3   0 -11       46.62       40.03     11.64 o 
  -2   0 -11      145.12      205.30     20.53 o 
  -1   0 -11       15.52       16.34      8.41 o 
   0   0 -11       73.85      105.53     15.31 o 
   1   0 -11      110.74      146.16     17.69 o 
  -4   1 -11       19.24       37.77     12.21 o 
  -3   1 -11       88.46       76.14     14.83 o 
  -2   1 -11        0.79       11.91      7.90 o 
  -1   1 -11      105.70      131.24     17.27 o 
   0   1 -11       91.48      128.20     16.55 o 
   1   1 -11       20.82       39.46     10.22 o 
  -3   2 -11      744.39      819.92     51.24 o 
  -2   2 -11      190.50      218.05     22.06 o 
  -1   2 -11        7.18       30.05      8.23 o 
   0   2 -11       34.95       51.88     12.00 o 
  -1 -10 -10        6.26        5.15      5.76 o 
   0 -10 -10       78.31       78.70     12.45 o 
   1 -10 -10      141.17      146.89     17.48 o 
  -1  -9 -10       17.63        6.54      6.30 o 
   0  -9 -10       80.48       77.11     11.79 o 
   1  -9 -10       27.87       45.94      9.92 o 
   2  -9 -10        6.45       21.67      8.71 o 
  -1  -8 -10       88.07       90.91     12.78 o 
   0  -8 -10       91.54       94.23     13.14 o 
   1  -8 -10       31.91       39.79      9.77 o 
   2  -8 -10       45.11       62.91     11.73 o 
  -2  -7 -10       71.78       74.63     10.73 o 
  -1  -7 -10       99.20       93.56     12.57 o 
   0  -7 -10       89.59       87.81     12.42 o 
   1  -7 -10      119.39       97.57     14.02 o 
   2  -7 -10       69.01       69.72     12.84 o 
   3  -7 -10       27.58       35.48      9.53 o 
  -2  -6 -10      237.92      241.63     13.82 o 
  -1  -6 -10       21.86       20.46      4.78 o 
   0  -6 -10       35.67       37.96      5.62 o 
   1  -6 -10       29.66       16.22      8.02 o 
   2  -6 -10      332.65      298.41     26.59 o 
   3  -6 -10        3.67       15.07      9.37 o 
  -5  -5 -10      218.74      267.85     23.09 o 
  -4  -5 -10       80.03       97.00     13.81 o 
  -3  -5 -10      120.79      120.75     13.65 o 
  -2  -5 -10       11.11       11.98      4.12 o 
  -1  -5 -10      135.49      127.78     16.62 o 
   0  -5 -10       53.49       47.86      7.05 o 
   1  -5 -10       68.14       63.05     11.59 o 
   2  -5 -10       11.42       30.05     10.70 o 
   3  -5 -10       62.01       52.42     12.69 o 
  -6  -4 -10       63.45       82.17     13.47 o 
  -5  -4 -10      250.23      271.89     22.49 o 
  -4  -4 -10      173.25      190.47     17.94 o 
  -3  -4 -10       98.05       91.76     12.48 o 
  -2  -4 -10       55.32       56.56      6.63 o 
  -1  -4 -10     1172.12     1036.98     35.24 o 
   0  -4 -10       91.13      104.09      8.85 o 
   1  -4 -10       48.81       51.04      6.73 o 
   2  -4 -10       52.10       47.26     10.85 o 
   3  -4 -10       32.26       33.58     11.21 o 
  -6  -3 -10       50.05       61.64     12.00 o 
  -5  -3 -10       38.01       44.40     10.52 o 
  -4  -3 -10      189.06      210.37     19.80 o 
  -3  -3 -10       79.27       93.14     12.72 o 
  -2  -3 -10      159.39      151.60     10.32 o 
  -1  -3 -10      170.43      165.04     10.85 o 
   0  -3 -10      209.99      187.47     19.73 o 
   1  -3 -10      127.76      127.26     23.60 o 
   2  -3 -10      103.77      103.48     15.07 o 
   3  -3 -10      245.80      235.66     24.60 o 
  -6  -2 -10       19.88       14.20      9.74 o 
  -5  -2 -10       44.04       63.00     11.76 o 
  -4  -2 -10       52.78       58.87     11.36 o 
  -3  -2 -10      526.36      495.52     31.71 o 
  -2  -2 -10      174.96      224.50     19.59 o 
  -1  -2 -10      260.39      236.46     13.58 o 
   0  -2 -10       33.05       33.40      5.98 o 
   1  -2 -10      115.89      118.30      9.79 o 
   2  -2 -10        7.63       16.25      8.80 o 
   3  -2 -10       85.41       95.31     16.37 o 
  -5  -1 -10      492.52      474.57     32.43 o 
  -4  -1 -10      274.93      257.54     22.82 o 
  -3  -1 -10       22.16       35.51      9.46 o 
  -2  -1 -10      394.35      353.31     26.44 o 
  -1  -1 -10       53.44       67.04     11.24 o 
   0  -1 -10      157.56      159.63     11.74 o 
   1  -1 -10      143.27      182.97     12.83 o 
   2  -1 -10       92.14      119.19     16.52 o 
   3  -1 -10       22.73       20.11     10.82 o 
  -5   0 -10       33.43       30.08     10.70 o 
  -4   0 -10       23.94       25.38      9.31 o 
  -3   0 -10       37.48       46.63     11.18 o 
  -2   0 -10      104.66      120.87     15.31 o 
  -1   0 -10      121.10      112.55     14.65 o 
   0   0 -10     1832.98     2025.39     89.74 o 
   1   0 -10      120.57      132.57     15.61 o 
   2   0 -10       71.92      112.52     16.25 o 
   3   0 -10       16.23       12.03     10.25 o 
  -5   1 -10      173.80      186.22     21.19 o 
  -4   1 -10       91.27       94.05     15.10 o 
  -3   1 -10      157.18      168.35     19.14 o 
  -2   1 -10       79.84       81.72     13.11 o 
  -1   1 -10      133.28      164.73     17.81 o 
   0   1 -10       80.92       83.16     13.47 o 
   1   1 -10       23.91       33.07     10.46 o 
  -4   2 -10       25.71       29.45     12.69 o 
  -3   2 -10      430.59      491.09     35.72 o 
  -2   2 -10      106.10      125.58     16.22 o 
  -1   2 -10       42.34       44.49     10.52 o 
   0   2 -10       52.00       81.51     12.93 o 
   1   2 -10       41.17       71.29     12.75 o 
  -3   3 -10       98.08      105.11     16.94 o 
  -2   3 -10      233.11      261.19     24.14 o 
  -1   3 -10      221.80      242.95     23.06 o 
   0   3 -10       33.26       54.50     11.51 o 
   0 -10  -9       74.33       86.81     12.87 o 
   1 -10  -9       50.06       69.60     11.67 o 
  -1  -9  -9        3.42        8.41      5.79 o 
   0  -9  -9      420.01      500.52     30.93 o 
   1  -9  -9       77.85       94.65     13.29 o 
   2  -9  -9       23.15       22.67      7.63 o 
  -1  -8  -9       68.19       79.91     11.06 o 
   0  -8  -9       15.49       15.76      7.17 o 
   1  -8  -9       59.47       52.27     10.22 o 
   2  -8  -9       37.08       36.41      9.59 o 
   3  -8  -9       11.67       18.90      8.83 o 
  -1  -7  -9       24.76       14.29      6.69 o 
   0  -7  -9       12.47       10.37      6.00 o 
   1  -7  -9       24.24       22.09      7.84 o 
   2  -7  -9       52.59       43.65     10.07 o 
   3  -7  -9       45.48       48.29     11.15 o 
  -2  -6  -9      630.76      611.15     33.49 o 
  -1  -6  -9      674.34      669.20     36.14 o 
   0  -6  -9      120.15       93.65     12.72 o 
   1  -6  -9      553.84      523.76     33.37 o 
   2  -6  -9      631.99      638.55     40.45 o 
   3  -6  -9       17.33       13.65      8.65 o 
   4  -6  -9       12.92       28.27      9.25 o 
  -4  -5  -9      268.31      235.84     19.95 o 
  -3  -5  -9      136.98      137.51     14.26 o 
  -2  -5  -9      362.31      324.19     15.24 o 
  -1  -5  -9      546.59      496.38     20.07 o 
   0  -5  -9       13.36       10.21      3.64 o 
   1  -5  -9      204.68      187.18     17.05 o 
   2  -5  -9       75.48      100.95     15.46 o 
   3  -5  -9       38.30       39.52     10.76 o 
   4  -5  -9       46.69       48.62     13.41 o 
  -5  -4  -9      257.56      279.61     22.46 o 
  -4  -4  -9       37.55       35.54      8.08 o 
  -3  -4  -9       85.21       77.68     10.79 o 
  -2  -4  -9      161.92      150.36      9.88 o 
  -1  -4  -9       48.09       38.17      5.33 o 
   0  -4  -9      224.13      194.18     20.12 o 
   1  -4  -9      113.38      123.22      9.24 o 
   2  -4  -9       59.16       55.22     10.82 o 
   3  -4  -9       99.38       97.06     15.86 o 
   4  -4  -9       93.26       88.32     16.76 o 
  -6  -3  -9       46.14       63.39     11.91 o 
  -5  -3  -9      182.41      188.57     17.78 o 
  -4  -3  -9       55.35       72.22     11.67 o 
  -3  -3  -9      374.80      337.81     23.72 o 
  -2  -3  -9     1451.86     1323.08     41.02 o 
  -1  -3  -9      707.41      609.75     23.13 o 
   0  -3  -9       90.48       92.31      7.92 o 
   1  -3  -9       27.16       22.28      4.67 o 
   2  -3  -9      130.82      144.84     17.39 o 
   3  -3  -9       94.31       89.65     14.89 o 
   4  -3  -9       29.00       30.47     12.42 o 
  -6  -2  -9      119.80      135.31     15.89 o 
  -5  -2  -9       67.67       55.13     10.70 o 
  -4  -2  -9       65.94       67.46     10.85 o 
  -3  -2  -9       97.69       94.32     12.15 o 
  -2  -2  -9       19.38       23.98      4.67 o 
  -1  -2  -9      625.37      562.74     29.18 o 
   0  -2  -9      151.35      137.74     25.97 o 
   1  -2  -9       98.76      107.21     35.69 o 
   2  -2  -9      100.65       99.26     14.26 o 
   3  -2  -9      462.18      453.23     34.42 o 
   4  -2  -9        8.95        7.11      9.86 o 
  -6  -1  -9      142.82      170.79     18.15 o 
  -5  -1  -9       50.26       47.81      9.89 o 
  -4  -1  -9      307.89      351.92     25.68 o 
  -3  -1  -9      495.87      452.93     29.75 o 
  -2  -1  -9      917.86      915.29     46.99 o 
  -1  -1  -9      153.31      139.89      9.89 o 
   0  -1  -9      248.06      284.34     19.89 o 
   1  -1  -9        5.37       16.43      6.96 o 
   2  -1  -9       52.00       55.46     12.18 o 
   3  -1  -9        7.11       17.90      9.04 o 
   4  -1  -9       66.88       55.22     14.44 o 
  -5   0  -9       96.29       98.30     13.65 o 
  -4   0  -9     1734.15     1727.04     78.70 o 
  -3   0  -9      325.66      332.30     25.50 o 
  -2   0  -9      254.57      236.47     20.47 o 
  -1   0  -9      139.31      142.00     15.70 o 
   0   0  -9      778.47      844.97     44.82 o 
   1   0  -9       73.83       86.81      8.76 o 
   2   0  -9      316.24      312.61     25.77 o 
   3   0  -9      173.47      154.48     19.56 o 
  -5   1  -9       31.74       21.22      9.28 o 
  -4   1  -9      121.25      125.06     15.95 o 
  -3   1  -9      211.61      219.59     20.83 o 
  -2   1  -9       33.28       43.47      9.22 o 
  -1   1  -9      423.49      417.39     29.06 o 
   0   1  -9      746.89      735.76     41.69 o 
   1   1  -9      272.59      307.31     23.81 o 
   2   1  -9      224.29      257.87     23.39 o 
   3   1  -9       13.90       26.10      9.98 o 
  -5   2  -9       25.22       13.26      8.53 o 
  -4   2  -9      101.56      122.41     17.00 o 
  -3   2  -9       14.47       10.49      7.66 o 
  -2   2  -9      231.57      236.71     21.88 o 
  -1   2  -9       74.86       73.43     12.24 o 
   0   2  -9       63.69       80.81     13.17 o 
   1   2  -9       34.08       23.18      8.50 o 
  -4   3  -9      415.50      427.58     32.86 o 
  -3   3  -9      989.58     1048.64     57.48 o 
  -2   3  -9      246.80      234.66     22.97 o 
  -1   3  -9       79.41       86.03     13.20 o 
   0   3  -9       75.38       83.77     13.68 o 
   1   3  -9      102.00      123.86     15.46 o 
  -3   4  -9      244.53      277.34     26.47 o 
  -2   4  -9       18.83       12.39      9.65 o 
  -1   4  -9       42.51       52.24     10.01 o 
   0   4  -9       10.60       16.31      7.81 o 
   1   4  -9      831.94      945.31     52.18 o 
   1 -11  -8       79.03       81.48     12.00 o 
   0 -10  -8      109.68      112.07     13.81 o 
   1 -10  -8       29.95       43.47      9.04 o 
   2 -10  -8       26.74       21.73      7.29 o 
   0  -9  -8      268.12      250.16     20.68 o 
   1  -9  -8      121.43      109.33     13.65 o 
   2  -9  -8       69.53       74.75     12.21 o 
   3  -9  -8       22.08       30.38      9.13 o 
  -1  -8  -8      103.81      123.01     13.23 o 
   0  -8  -8       13.48       25.08      7.26 o 
   1  -8  -8      218.04      221.55     19.26 o 
   2  -8  -8       13.00       21.58      7.20 o 
   3  -8  -8       15.51       35.12      9.13 o 
  -1  -7  -8      581.44      602.92     32.34 o 
   0  -7  -8       69.99       81.57     10.82 o 
   1  -7  -8      134.27      150.11     15.37 o 
   2  -7  -8       89.41       84.07     12.72 o 
   3  -7  -8        6.34       13.26      7.96 o 
   4  -7  -8       48.61       67.16     13.35 o 
  -1  -6  -8      155.85      148.30     13.59 o 
   0  -6  -8       21.48       23.96      6.84 o 
   1  -6  -8      220.81      220.34     19.08 o 
   2  -6  -8       25.72       23.36      7.96 o 
   3  -6  -8       34.35       31.98      9.80 o 
   4  -6  -8       47.27       50.97     11.67 o 
  -3  -5  -8      250.51      264.23     19.71 o 
  -2  -5  -8       41.15       35.86      4.94 o 
  -1  -5  -8      276.19      262.16     12.89 o 
   0  -5  -8      110.42      107.60      8.56 o 
   1  -5  -8     1962.83     1743.47     76.26 o 
   2  -5  -8      723.62      707.57     41.78 o 
   3  -5  -8       47.96       55.58     11.48 o 
   4  -5  -8       72.31       80.48     15.34 o 
  -5  -4  -8      184.62      182.06     16.97 o 
  -4  -4  -8      239.86      225.77     18.06 o 
  -3  -4  -8      307.82      279.12     19.50 o 
  -2  -4  -8      104.76       99.07      7.40 o 
  -1  -4  -8      405.24      372.76     19.74 o 
   0  -4  -8      291.43      261.46     12.90 o 
   1  -4  -8        8.84       10.64      3.71 o 
   2  -4  -8      221.99      249.34     21.88 o 
   3  -4  -8        2.51        3.71      6.90 o 
   4  -4  -8        4.02        7.99     10.31 o 
  -6  -3  -8      478.34      576.66     33.85 o 
  -5  -3  -8       24.94       35.42      8.38 o 
  -4  -3  -8      735.65      781.33     40.12 o 
  -3  -3  -8       58.44       49.19      8.50 o 
  -2  -3  -8     1231.48     1149.19     35.68 o 
  -1  -3  -8      578.41      555.15     22.26 o 
   0  -3  -8      286.04      270.93     13.25 o 
   1  -3  -8      155.01      146.67      9.40 o 
   2  -3  -8        4.15        4.55      6.21 o 
   3  -3  -8       51.60       48.02     11.64 o 
   4  -3  -8      124.35      159.91     20.86 o 
  -5  -2  -8      420.89      456.03     29.03 o 
  -4  -2  -8      177.55      156.89     15.19 o 
  -3  -2  -8      487.32      449.37     26.71 o 
  -2  -2  -8      330.37      314.41     13.99 o 
  -1  -2  -8     1691.70     1626.87     47.88 o 
   0  -2  -8      631.09      611.54     52.25 o 
   1  -2  -8       54.65       59.12      8.77 o 
   2  -2  -8      287.26      316.32     25.44 o 
   3  -2  -8      622.52      632.73     40.33 o 
   4  -2  -8       27.42       35.15     12.54 o 
  -5  -1  -8       70.74       54.62      9.65 o 
  -4  -1  -8      174.30      154.75     15.31 o 
  -3  -1  -8      148.94      147.13     14.83 o 
  -2  -1  -8      528.31      480.11     18.27 o 
  -1  -1  -8      127.08      113.59      8.15 o 
   0  -1  -8      685.27      686.39     25.24 o 
   1  -1  -8      414.22      424.95     18.83 o 
   2  -1  -8      427.82      413.47     29.03 o 
   3  -1  -8      274.97      247.56     23.60 o 
   4  -1  -8       26.10       21.49     10.13 o 
  -5   0  -8      426.04      436.14     28.58 o 
  -4   0  -8      508.65      481.14     30.84 o 
  -3   0  -8      155.75      150.77     15.76 o 
  -2   0  -8      243.50      245.03     20.17 o 
  -1   0  -8      306.30      280.12     21.01 o 
   0   0  -8       85.05       91.71      8.04 o 
   1   0  -8      159.34      153.96     10.79 o 
   2   0  -8       24.94       31.08      8.98 o 
   3   0  -8       63.74       64.93     13.02 o 
   4   0  -8       34.91       52.84     14.11 o 
  -5   1  -8      105.61      119.52     14.95 o 
  -4   1  -8      196.50      190.93     18.87 o 
  -3   1  -8      139.06      135.67     15.83 o 
  -2   1  -8      266.86      231.02     20.71 o 
  -1   1  -8     1831.29     1797.33     78.94 o 
   0   1  -8      817.38      879.12     45.76 o 
   1   1  -8      192.49      207.41     13.10 o 
   2   1  -8      148.49      146.14     12.68 o 
   3   1  -8      132.41      133.11     17.54 o 
   4   1  -8       70.74       66.71     14.80 o 
  -5   2  -8      410.05      441.29     30.87 o 
  -4   2  -8      115.82      135.61     16.40 o 
  -3   2  -8      121.09      137.27     16.40 o 
  -2   2  -8      195.55      228.48     20.32 o 
  -1   2  -8      108.86      104.05     13.62 o 
   0   2  -8      248.63      248.74     20.68 o 
   1   2  -8      125.14      128.14     14.47 o 
   2   2  -8        3.74        7.12      6.04 o 
   3   2  -8       35.56       59.86     12.75 o 
  -5   3  -8       64.78       83.98     14.56 o 
  -4   3  -8       57.97       58.15     12.30 o 
  -3   3  -8      107.32      119.12     15.55 o 
  -2   3  -8       73.59       78.76     12.81 o 
  -1   3  -8      486.28      460.43     31.11 o 
   0   3  -8       98.73      113.34     13.96 o 
   1   3  -8      111.97      125.48     15.28 o 
   2   3  -8       59.51       71.92     12.27 o 
  -4   4  -8       76.93       74.24     14.53 o 
  -3   4  -8     1506.93     1531.95     73.94 o 
  -2   4  -8        8.11       23.96      8.86 o 
  -1   4  -8       10.84       15.22      8.47 o 
   0   4  -8       98.11       92.39     13.62 o 
   1   4  -8      159.74      152.28     17.54 o 
   2   4  -8       25.49       33.94     10.10 o 
  -3   5  -8       22.81       21.64     10.97 o 
  -2   5  -8      334.12      296.73     26.47 o 
  -1   5  -8       15.98       22.67      7.69 o 
   0   5  -8       71.48       77.14     12.42 o 
   1   5  -8      306.50      296.03     24.78 o 
   1 -11  -7      101.10      115.00     14.02 o 
   0 -10  -7      170.78      151.62     15.52 o 
   1 -10  -7       98.36       90.34     12.51 o 
   2 -10  -7       74.84       85.94     12.99 o 
   0  -9  -7      179.80      165.06     15.76 o 
   1  -9  -7       65.29       58.42      9.89 o 
   2  -9  -7       21.95       26.62      7.54 o 
   3  -9  -7       35.49       41.24      9.77 o 
  -1  -8  -7      283.17      279.88     20.05 o 
   0  -8  -7      842.72      781.06     40.39 o 
   1  -8  -7      187.69      164.55     15.89 o 
   2  -8  -7       90.00      105.26     13.26 o 
   3  -8  -7       39.68       49.98     11.00 o 
   4  -8  -7       47.54       56.94     11.67 o 
  -1  -7  -7       50.84       48.80      7.81 o 
   0  -7  -7      324.75      296.76     20.77 o 
   1  -7  -7       49.22       56.64      9.22 o 
   2  -7  -7       14.46       14.23      6.36 o 
   3  -7  -7       30.65       41.69     10.07 o 
   4  -7  -7      366.46      366.54     30.60 o 
  -1  -6  -7      122.13      116.29     11.48 o 
   0  -6  -7      409.48      354.90     22.61 o 
   1  -6  -7      165.54      166.36     15.49 o 
   2  -6  -7      193.50      176.37     17.84 o 
   3  -6  -7       84.17       82.95     13.05 o 
   4  -6  -7       17.45       27.82     10.28 o 
   5  -6  -7       30.49       29.66     10.31 o 
  -1  -5  -7       22.01       25.92      6.06 o 
   0  -5  -7       45.06       42.80      7.90 o 
   1  -5  -7     1170.79     1074.78     51.36 o 
   2  -5  -7      149.04      137.96     15.16 o 
   3  -5  -7       18.27       25.26      8.74 o 
   4  -5  -7      111.45      113.07     16.46 o 
   5  -5  -7       52.35       70.11     14.02 o 
  -4  -4  -7      337.32      350.83     22.76 o 
  -3  -4  -7      312.48      298.72     19.83 o 
  -2  -4  -7     1587.35     1497.31     50.43 o 
  -1  -4  -7       66.18       71.23      9.50 o 
   0  -4  -7      185.52      157.32      8.98 o 
   1  -4  -7      264.60      266.19     13.79 o 
   2  -4  -7      931.66      878.00     46.57 o 
   3  -4  -7      143.99      151.44     17.48 o 
   4  -4  -7       46.24       44.55     12.03 o 
   5  -4  -7       60.06       78.40     16.40 o 
  -5  -3  -7      250.90      267.91     19.71 o 
  -4  -3  -7      199.64      189.03     15.46 o 
  -3  -3  -7      247.11      246.03     17.78 o 
  -2  -3  -7        7.52        4.38      2.98 o 
  -1  -3  -7      365.41      336.62     13.98 o 
   0  -3  -7      255.18      239.40     11.60 o 
   1  -3  -7      280.11      272.19     15.90 o 
   2  -3  -7      397.00      394.18     27.49 o 
   3  -3  -7      229.87      223.96     22.00 o 
   4  -3  -7       33.58       40.81     11.94 o 
   5  -3  -7       33.70       49.01     12.45 o 
  -5  -2  -7      122.55      130.67     13.11 o 
  -4  -2  -7     1029.30     1022.93     47.48 o 
  -3  -2  -7        8.94        1.42      4.58 o 
  -2  -2  -7     1812.10     1698.96     74.36 o 
  -1  -2  -7     2997.14     2801.52     75.40 o 
   0  -2  -7        2.24        3.13      3.62 o 
   1  -2  -7      267.75      247.84     14.71 o 
   2  -2  -7      264.03      262.67     12.78 o 
   3  -2  -7      128.33      108.88     15.28 o 
   4  -2  -7       39.29       44.16     11.51 o 
   5  -2  -7       57.65       79.43     16.55 o 
  -5  -1  -7       62.14       74.75     10.55 o 
  -4  -1  -7      476.91      456.42     26.74 o 
  -3  -1  -7       60.61       50.61      8.71 o 
  -2  -1  -7     1089.95      996.17     30.90 o 
  -1  -1  -7      436.22      397.69     15.90 o 
   0  -1  -7       66.99       63.84      9.27 o 
   1  -1  -7      324.55      329.80     15.46 o 
   2  -1  -7     1773.87     1757.32     52.31 o 
   3  -1  -7      484.37      507.58     34.91 o 
   4  -1  -7        6.29       10.82      9.83 o 
   5  -1  -7        1.71        7.57     12.90 o 
  -5   0  -7      130.79      138.42     14.29 o 
  -4   0  -7      516.11      492.14     29.18 o 
  -2   0  -7      440.85      431.04     27.34 o 
  -1   0  -7      719.52      704.52     24.72 o 
   0   0  -7      162.72      171.28     10.58 o 
   1   0  -7      256.58      273.22     14.63 o 
   2   0  -7       53.06       75.83     21.88 o 
   3   0  -7      203.38      223.51     22.37 o 
   4   0  -7        7.91       12.06      8.59 o 
   5   0  -7       20.43       20.56     12.33 o 
  -5   1  -7     1627.61     1550.73     69.66 o 
  -4   1  -7      159.27      153.13     15.86 o 
  -3   1  -7      383.37      392.70     26.59 o 
  -2   1  -7      675.01      661.24     36.56 o 
  -1   1  -7      697.43      708.36     38.04 o 
   0   1  -7      445.22      452.05     26.98 o 
   1   1  -7      406.85      430.61     33.44 o 
   2   1  -7      410.39      464.34     22.35 o 
   3   1  -7       39.77       59.41     11.76 o 
   4   1  -7       71.61       63.57     12.96 o 
  -5   2  -7       22.40       28.88      9.04 o 
  -4   2  -7      199.93      205.30     19.11 o 
  -3   2  -7        3.97        0.00      6.15 o 
  -2   2  -7      497.67      540.88     33.16 o 
  -1   2  -7     1736.45     1584.16     70.35 o 
   0   2  -7     3709.12     3679.64    143.54 o 
   1   2  -7      751.55      789.14     29.13 o 
   2   2  -7      211.05      238.09     14.27 o 
   3   2  -7       31.83       44.61     10.28 o 
   4   2  -7      123.77      147.40     19.02 o 
  -5   3  -7      146.55      165.36     18.45 o 
  -4   3  -7      136.43      157.62     17.36 o 
  -3   3  -7      330.56      335.40     26.28 o 
  -2   3  -7       98.90      101.97     13.50 o 
  -1   3  -7      243.76      263.78     21.46 o 
   0   3  -7       20.82       25.53      7.39 o 
   1   3  -7       23.32       16.76      6.60 o 
   2   3  -7       77.93       90.64     12.06 o 
   3   3  -7      293.62      324.04     27.22 o 
  -5   4  -7       18.73       11.91      8.59 o 
  -4   4  -7      502.91      587.85     38.04 o 
  -3   4  -7      667.17      687.20     40.54 o 
  -2   4  -7       51.50       62.79     11.70 o 
  -1   4  -7       72.94       72.25     11.39 o 
   0   4  -7      146.64      126.39     14.80 o 
   1   4  -7       35.24       36.65      9.62 o 
   2   4  -7      128.50      117.59     15.04 o 
  -4   5  -7      129.77      148.12     19.68 o 
  -3   5  -7      116.11      105.20     15.58 o 
  -2   5  -7        1.70        0.00      6.75 o 
  -1   5  -7      444.60      372.08     27.88 o 
   0   5  -7      919.94      881.95     48.17 o 
   1   5  -7      541.35      569.19     36.02 o 
   2   5  -7       37.89       49.07     10.22 o 
  -3   6  -7      217.61      253.17     25.29 o 
  -2   6  -7      152.55      144.35     18.93 o 
  -1   6  -7      288.93      288.74     24.87 o 
   0   6  -7       22.66       41.51     10.19 o 
   1   6  -7      120.13      125.79     15.37 o 
   1 -10  -6       41.09       51.36      9.50 o 
   2 -10  -6      202.83      249.22     20.32 o 
   0  -9  -6       48.45       45.61      8.26 o 
   1  -9  -6       70.60       64.57      9.77 o 
   2  -9  -6        1.33        1.75      5.09 o 
   3  -9  -6       33.05       34.60      9.25 o 
   0  -8  -6      276.38      273.58     19.08 o 
   1  -8  -6      399.74      406.78     25.68 o 
   2  -8  -6       97.04      107.97     12.84 o 
   3  -8  -6       32.03       54.08     10.58 o 
   4  -8  -6       62.35       65.86     12.03 o 
  -1  -7  -6      205.03      197.98     14.86 o 
   0  -7  -6     1655.64     1565.38     62.91 o 
   1  -7  -6       17.49       12.87      5.06 o 
   2  -7  -6      133.94      133.92     14.23 o 
   3  -7  -6       17.09       11.24      6.99 o 
   4  -7  -6      232.61      256.64     24.33 o 
   5  -7  -6       53.41       69.93     12.78 o 
  -1  -6  -6      309.72      324.52     19.32 o 
   0  -6  -6        6.42       10.76      4.61 o 
   1  -6  -6      122.65      111.32     11.64 o 
   2  -6  -6      202.40      186.89     17.24 o 
   3  -6  -6      118.85      102.27     13.62 o 
   4  -6  -6      161.98      175.43     19.47 o 
   5  -6  -6       74.66       78.94     15.25 o 
  -1  -5  -6       14.18        9.34      4.49 o 
   0  -5  -6      121.17      120.72     11.30 o 
   1  -5  -6       92.72       69.48      9.65 o 
   2  -5  -6      280.96      243.01     19.68 o 
   3  -5  -6      288.58      286.84     23.93 o 
   4  -5  -6       53.74       68.48     12.57 o 
   5  -5  -6       33.99       33.76     12.30 o 
  -2  -4  -6      195.28      169.25     13.02 o 
  -1  -4  -6     2465.69     2418.63     65.09 o 
   0  -4  -6     4117.48     3974.98    103.31 o 
   1  -4  -6     3340.86     3280.36     70.93 o 
   2  -4  -6     1152.85     1013.04     83.21 o 
   3  -4  -6       97.90       84.10     12.78 o 
   4  -4  -6       49.48       45.15     11.97 o 
   5  -4  -6        8.69       23.42     10.64 o 
  -4  -3  -6      449.87      463.12     25.71 o 
  -3  -3  -6      629.28      653.83     31.74 o 
  -2  -3  -6     1067.77      967.29     42.62 o 
  -1  -3  -6     1774.78     1758.99     48.79 o 
   0  -3  -6       50.74       51.66      5.58 o 
   1  -3  -6      598.50      543.75     19.46 o 
   2  -3  -6       47.26       45.02      4.52 o 
   3  -3  -6       10.05       18.30      6.45 o 
   4  -3  -6       58.47       41.72     10.40 o 
   5  -3  -6      622.23      623.14     43.65 o 
  -5  -2  -6        3.57       16.28      5.40 o 
  -4  -2  -6      389.79      401.23     23.54 o 
  -3  -2  -6      269.28      295.52     18.96 o 
  -2  -2  -6      420.16      380.83     14.44 o 
  -1  -2  -6      274.99      253.64     10.99 o 
   0  -2  -6      837.52      866.91     53.94 o 
   1  -2  -6      343.78      339.27     14.24 o 
   2  -2  -6      310.97      278.52     12.33 o 
   3  -2  -6      804.43      729.40     42.50 o 
   4  -2  -6      125.12      125.24     17.90 o 
   5  -2  -6       37.09       31.32     11.88 o 
  -5  -1  -6      224.91      218.51     16.91 o 
  -4  -1  -6        7.79       13.62      5.31 o 
  -3  -1  -6       25.25       21.34      6.42 o 
  -2  -1  -6     6163.94     6212.59    156.62 o 
  -1  -1  -6      123.45      119.43     10.04 o 
   0  -1  -6       26.40       27.92      4.48 o 
   1  -1  -6       30.56       28.51      6.75 o 
   2  -1  -6      504.25      474.13     18.77 o 
   3  -1  -6      119.41      117.44     15.46 o 
   4  -1  -6       41.13       40.90     11.36 o 
   5  -1  -6       81.38       90.46     16.76 o 
  -5   0  -6       66.81       65.98      9.37 o 
  -4   0  -6       27.16       20.65      6.90 o 
  -3   0  -6      175.79      154.21     14.11 o 
  -2   0  -6       41.42       41.22      4.64 o 
  -1   0  -6     1770.60     1739.11     48.92 o 
   0   0  -6      259.77      280.99     20.33 o 
   1   0  -6      677.41      725.84     30.41 o 
   2   0  -6      566.47      625.90     23.66 o 
   3   0  -6      825.59      807.89     45.40 o 
   4   0  -6      174.63      217.99     22.67 o 
   5   0  -6       58.25       84.01     16.61 o 
  -5   1  -6      431.10      443.04     26.80 o 
  -4   1  -6      257.32      216.79     17.87 o 
  -3   1  -6     1674.92     1625.37     70.14 o 
  -2   1  -6     1846.43     1949.37     82.98 o 
  -1   1  -6      360.30      385.39     15.67 o 
   0   1  -6      554.55      623.47     22.32 o 
   1   1  -6       44.91       42.38      5.92 o 
   2   1  -6      221.24      244.80     24.72 o 
   3   1  -6       53.11       72.07     12.12 o 
   4   1  -6      231.91      245.54     24.05 o 
   5   1  -6       39.26       38.49     12.72 o 
  -4   2  -6      989.59      990.22     49.22 o 
  -3   2  -6     1783.72     1803.48     76.71 o 
  -2   2  -6       17.80       18.51      6.93 o 
  -1   2  -6      475.04      479.97     28.73 o 
   0   2  -6     1066.24     1095.77     45.62 o 
   1   2  -6       70.36       78.86     10.50 o 
   2   2  -6      830.73      837.69     29.98 o 
   3   2  -6      339.16      333.08     26.01 o 
   4   2  -6       44.04       32.25     10.61 o 
   5   2  -6       39.59       44.79     13.84 o 
  -5   3  -6      142.17      134.62     15.79 o 
  -4   3  -6      118.99      118.82     14.89 o 
  -3   3  -6      154.16      171.97     16.61 o 
  -2   3  -6       26.84       20.05      8.26 o 
  -1   3  -6     1604.49     1524.72     67.61 o 
   0   3  -6      758.46      748.66     39.19 o 
   1   3  -6       79.23       78.28     10.70 o 
   2   3  -6      569.07      603.81     70.28 o 
   3   3  -6      209.07      234.27     21.67 o 
   4   3  -6      162.37      177.33     20.50 o 
  -4   4  -6      151.06      169.04     18.57 o 
  -3   4  -6      116.00      131.09     15.10 o 
  -2   4  -6      710.86      666.94     37.89 o 
  -1   4  -6      163.98      132.75     14.47 o 
   0   4  -6      126.95      108.27     12.99 o 
   1   4  -6      192.11      169.70     16.34 o 
   2   4  -6       80.28       77.98     11.51 o 
   3   4  -6       19.77       19.08      9.04 o 
   4   4  -6      117.86      128.92     17.81 o 
  -4   5  -6     1702.23     1838.72     82.74 o 
  -3   5  -6      723.92      749.74     43.62 o 
  -2   5  -6       50.45       52.03     11.64 o 
  -1   5  -6       82.97       77.29     11.79 o 
   0   5  -6       35.99       27.91      8.32 o 
   1   5  -6       82.51       74.24     11.82 o 
   2   5  -6       62.19       61.16     10.64 o 
  -4   6  -6        3.10        4.52     10.94 o 
  -3   6  -6      191.67      195.24     21.01 o 
  -2   6  -6      209.49      201.84     21.01 o 
  -1   6  -6        1.74        7.90      7.45 o 
   0   6  -6      382.46      378.72     28.12 o 
   1   6  -6     1396.20     1358.48     65.74 o 
   2   6  -6        1.10        6.78      6.99 o 
  -3   7  -6       71.44       64.29     15.73 o 
  -2   7  -6       95.69       70.05     14.65 o 
  -1   7  -6       92.33       95.88     16.58 o 
   0   7  -6      122.38      120.36     15.34 o 
   1 -10  -5       30.56       43.41      7.90 o 
   1  -9  -5      139.46      150.41     13.84 o 
   2  -9  -5       16.78       33.37      7.51 o 
   0  -8  -5      298.25      267.22     18.33 o 
   1  -8  -5       16.26       16.94      4.44 o 
   2  -8  -5      109.33      101.98      8.96 o 
   3  -8  -5       11.49       13.73      4.90 o 
   4  -8  -5      152.26      146.68     16.76 o 
   0  -7  -5     1609.34     1554.59     63.93 o 
   1  -7  -5       75.37       72.25      6.82 o 
   2  -7  -5      327.68      317.98     16.14 o 
   3  -7  -5      116.93      122.56     19.98 o 
   4  -7  -5       36.33       45.12      7.53 o 
   5  -7  -5       70.86       80.90     13.81 o 
  -1  -6  -5      346.94      345.86     19.74 o 
   0  -6  -5      244.96      260.95     16.10 o 
   1  -6  -5      435.46      450.13     17.75 o 
   2  -6  -5      186.32      194.63     24.28 o 
   3  -6  -5      471.00      450.98     20.40 o 
   4  -6  -5      509.46      491.96     23.17 o 
   5  -6  -5       14.37       22.54      6.38 o 
  -1  -5  -5     1609.16     1567.04     61.46 o 
   0  -5  -5      399.45      390.83     21.25 o 
   1  -5  -5      608.64      604.10     23.44 o 
   2  -5  -5      210.70      215.41     11.70 o 
   3  -5  -5       20.43       28.33      5.34 o 
   4  -5  -5      101.67      104.57      9.83 o 
   5  -5  -5       10.25       10.17      5.72 o 
  -1  -4  -5     1483.65     1445.23     56.76 o 
   0  -4  -5      526.75      555.46     59.71 o 
   1  -4  -5     1006.29      961.96    131.41 o 
   2  -4  -5       52.48       52.93      5.63 o 
   3  -4  -5      186.07      172.23     12.22 o 
   4  -4  -5      375.73      356.62     28.12 o 
   5  -4  -5      112.24      110.71     16.46 o 
   6  -4  -5      116.60      129.57     12.76 o 
  -3  -3  -5      571.71      562.95     27.79 o 
  -2  -3  -5      123.35      121.81      9.86 o 
  -1  -3  -5      522.13      532.26     17.43 o 
   0  -3  -5       19.80       14.07      2.91 o 
   1  -3  -5    11200.19     9688.70    241.34 o 
   2  -3  -5      372.09      375.06     14.15 o 
   3  -3  -5       63.16       68.70     10.94 o 
   4  -3  -5       16.20        7.63      7.20 o 
   5  -3  -5      206.82      205.06     22.67 o 
   6  -3  -5       30.53       22.09      9.65 o 
  -5  -2  -5      340.85      341.43     20.20 o 
  -4  -2  -5      408.29      405.33     22.22 o 
  -3  -2  -5      195.75      178.02     13.11 o 
  -2  -2  -5      560.74      556.32     26.92 o 
  -1  -2  -5      870.32      850.47     25.15 o 
   0  -2  -5      166.16      150.08      7.70 o 
   1  -2  -5       17.28       20.78      3.31 o 
   2  -2  -5      333.56      317.38     12.66 o 
   3  -2  -5       45.71       36.17      9.04 o 
   4  -2  -5      114.40      125.00     16.76 o 
   5  -2  -5      309.05      361.29     31.80 o 
   6  -2  -5      112.63      121.11     18.90 o 
  -5  -1  -5      561.78      614.95     29.99 o 
  -4  -1  -5      967.93     1019.73     45.12 o 
  -3  -1  -5      660.93      650.57     31.20 o 
  -2  -1  -5     5512.63     5519.14    199.03 o 
  -1  -1  -5     1022.61     1041.03     30.79 o 
   0  -1  -5      822.51      822.98     25.60 o 
   1  -1  -5      452.47      468.69     17.27 o 
   2  -1  -5       79.95       91.10      9.33 o 
   3  -1  -5      206.48      224.62     20.38 o 
   4  -1  -5      376.66      398.46     30.60 o 
   5  -1  -5       52.95       44.16     11.36 o 
   6  -1  -5        9.13       18.15      9.19 o 
  -5   0  -5      699.69      770.51     36.14 o 
  -4   0  -5      272.14      292.72     18.57 o 
  -3   0  -5     1538.23     1571.35     63.39 o 
  -2   0  -5     1259.05     1219.46     53.14 o 
  -1   0  -5     1054.41     1077.89     31.19 o 
   0   0  -5     5094.38     5480.49    139.96 o 
   1   0  -5      510.81      579.56     22.80 o 
   2   0  -5     2773.12     3024.83     82.09 o 
   3   0  -5      766.23      800.02     43.53 o 
   4   0  -5        6.11        6.60      7.29 o 
   5   0  -5       90.88      138.75     18.78 o 
   6   0  -5       36.33       71.71     13.99 o 
  -5   1  -5       69.90       69.33      9.92 o 
  -4   1  -5      549.60      551.31     30.26 o 
  -3   1  -5       53.14       48.20      8.26 o 
  -2   1  -5      432.80      436.65     24.72 o 
  -1   1  -5      321.16      323.92     12.47 o 
   0   1  -5     1686.25     1812.72     50.87 o 
   1   1  -5      566.20      587.78     33.16 o 
   2   1  -5     1822.76     1923.15     55.44 o 
   3   1  -5       76.32       77.23     11.88 o 
   4   1  -5      357.71      367.83     28.49 o 
   5   1  -5      109.48      112.46     16.85 o 
  -4   2  -5      158.44      155.42     14.98 o 
  -3   2  -5      626.82      624.74     33.13 o 
  -2   2  -5      761.16      705.22     36.32 o 
  -1   2  -5      866.67      904.29     42.86 o 
   0   2  -5      370.27      358.75     14.87 o 
   1   2  -5      348.03      346.42     15.08 o 
   2   2  -5       29.01       24.29      4.90 o 
   3   2  -5      110.66      118.88     14.47 o 
   4   2  -5      151.01      164.01     18.12 o 
   5   2  -5      182.28      201.32     22.88 o 
  -4   3  -5       98.16      107.40     13.14 o 
  -3   3  -5       59.60       51.79      9.25 o 
  -2   3  -5       55.06       55.61      9.59 o 
  -1   3  -5     6865.24     6744.54    243.77 o 
   0   3  -5      279.05      281.38     19.68 o 
   1   3  -5      112.26      123.42     12.21 o 
   2   3  -5       93.19       91.08     11.26 o 
   3   3  -5      409.53      421.76     28.82 o 
   4   3  -5       61.69       72.22     12.96 o 
   5   3  -5       43.27       43.50     12.69 o 
  -4   4  -5      164.49      175.85     17.45 o 
  -3   4  -5       89.60      103.57     13.68 o 
  -2   4  -5       34.90       47.63      9.56 o 
  -1   4  -5      155.89      137.93     14.35 o 
   0   4  -5      524.32      477.92     28.70 o 
   1   4  -5        2.72        8.35      5.73 o 
   2   4  -5       76.36       78.37      7.73 o 
   3   4  -5      616.86      624.80     37.59 o 
   4   4  -5      291.22      338.50     27.97 o 
  -4   5  -5      186.90      195.78     19.56 o 
  -3   5  -5       98.53       80.84     12.63 o 
  -2   5  -5      261.70      259.32     21.16 o 
  -1   5  -5      816.76      727.65     39.52 o 
   0   5  -5      192.57      167.23     16.13 o 
   1   5  -5      180.31      175.19     16.46 o 
   2   5  -5       58.62       36.68      8.80 o 
   3   5  -5       36.11       27.67      6.36 o 
   4   5  -5       11.17       11.54     10.10 o 
  -4   6  -5      423.29      465.86     33.01 o 
  -3   6  -5      858.73      786.82     45.15 o 
  -2   6  -5      284.21      298.20     24.14 o 
  -1   6  -5       34.81       34.57      9.59 o 
   0   6  -5      231.46      233.64     20.38 o 
   1   6  -5       87.39       76.02     11.45 o 
   2   6  -5        7.66       13.59      7.75 o 
   3   6  -5      206.27      203.80     19.14 o 
  -4   7  -5      172.64      175.64     21.67 o 
  -3   7  -5       87.58       96.01     15.58 o 
  -2   7  -5      270.91      226.61     22.34 o 
  -1   7  -5       30.24       22.12     10.28 o 
   0   7  -5      427.01      356.65     26.98 o 
   1   7  -5      198.26      193.91     19.02 o 
   2   7  -5       35.23       43.29      9.56 o 
  -1   8  -5       25.35       16.67     12.51 o 
   2 -10  -4       23.23       20.56     11.45 o 
   3 -10  -4       39.57       59.77     13.38 o 
   1  -9  -4       24.36       26.73      7.72 o 
   2  -9  -4      623.11      645.66     41.30 o 
   3  -9  -4      621.12      685.99     43.59 o 
   4  -9  -4       32.77       37.47     11.33 o 
   1  -8  -4      284.50      280.91     14.56 o 
   2  -8  -4      389.72      392.50     18.13 o 
   3  -8  -4        8.41       14.13      4.54 o 
   4  -8  -4       46.48       38.40     10.28 o 
   5  -8  -4       87.80      100.74     17.03 o 
   0  -7  -4      662.05      627.79     30.50 o 
   1  -7  -4      128.12      136.33     15.54 o 
   2  -7  -4       74.13       69.66      6.96 o 
   3  -7  -4      110.44      113.55      9.33 o 
   4  -7  -4      115.85      146.11     11.95 o 
   5  -7  -4      109.67       71.44     13.84 o 
   0  -6  -4     1192.70     1175.51     48.02 o 
   1  -6  -4       35.65       27.58      8.41 o 
   2  -6  -4      354.98      334.29     15.48 o 
   3  -6  -4      404.23      390.92     18.50 o 
   4  -6  -4      131.15      117.45     10.39 o 
   5  -6  -4       54.33       46.46      7.63 o 
   0  -5  -4      953.87      944.68     28.97 o 
   1  -5  -4      245.11      251.09     11.26 o 
   2  -5  -4      241.43      236.53     17.11 o 
   3  -5  -4      675.38      700.06     26.71 o 
   4  -5  -4     1146.87     1033.24     37.32 o 
   5  -5  -4       14.86       21.55      6.29 o 
   6  -5  -4      133.20      147.87     14.51 o 
  -1  -4  -4      441.75      431.68     21.25 o 
   0  -4  -4      555.29      551.48     17.91 o 
   1  -4  -4      198.64      208.23     16.43 o 
   2  -4  -4      624.90      649.36     23.05 o 
   3  -4  -4      268.15      247.98     13.40 o 
   4  -4  -4       39.33       42.28      6.44 o 
   5  -4  -4       85.02       72.73      9.06 o 
   6  -4  -4       42.86       47.71      8.06 o 
  -2  -3  -4     1218.84     1320.98     52.87 o 
  -1  -3  -4      496.39      541.47     17.11 o 
   0  -3  -4      510.43      443.34     24.97 o 
   1  -3  -4     3520.17     3572.69    148.21 o 
   2  -3  -4      253.71      257.78     18.75 o 
   3  -3  -4      209.31      208.11     18.24 o 
   4  -3  -4      173.78      195.24     20.20 o 
   5  -3  -4      174.37      171.90     20.50 o 
   6  -3  -4      108.96      131.27     19.89 o 
  -4  -2  -4      826.79      822.42     36.26 o 
  -3  -2  -4     1833.20     1834.02     70.65 o 
  -2  -2  -4     2622.29     2696.77    100.26 o 
  -1  -2  -4      952.46      996.75     37.23 o 
   0  -2  -4     1620.82     1605.24     43.40 o 
   1  -2  -4      547.58      576.68     18.61 o 
   2  -2  -4      637.98      644.30     20.44 o 
   3  -2  -4      527.27      552.58     33.61 o 
   4  -2  -4      577.06      566.39     36.38 o 
   5  -2  -4      304.32      343.18     29.24 o 
   6  -2  -4       29.63       43.26     12.09 o 
  -4  -1  -4      102.58      102.91      9.56 o 
  -3  -1  -4      404.51      426.43     21.76 o 
  -2  -1  -4      440.99      458.14     22.79 o 
  -1  -1  -4      219.74      225.25      8.59 o 
   0  -1  -4      816.75      756.80     22.84 o 
   1  -1  -4      769.81      727.88     22.81 o 
   2  -1  -4     1699.52     1636.07     45.98 o 
   3  -1  -4      773.00      764.85     41.05 o 
   4  -1  -4       50.93       63.42     11.39 o 
   5  -1  -4       52.33       69.39     13.53 o 
   6  -1  -4       12.05       23.51      9.62 o 
  -4   0  -4     1612.00     1533.46     62.31 o 
  -3   0  -4     2387.48     2456.07     92.57 o 
  -2   0  -4     4302.19     4577.47    166.84 o 
  -1   0  -4     2825.73     2916.87     76.08 o 
   0   0  -4      149.34      156.64      8.95 o 
   1   0  -4      908.59      903.52     27.79 o 
   2   0  -4      645.68      696.31     23.13 o 
   3   0  -4       19.86       24.51      7.66 o 
   4   0  -4      125.61      120.27     15.37 o 
   5   0  -4      138.61      156.41     18.39 o 
   6   0  -4      123.99      166.36     21.16 o 
  -4   1  -4      270.16      289.01     18.06 o 
  -3   1  -4      192.72      204.82     14.65 o 
  -2   1  -4     3060.02     3203.35    121.02 o 
  -1   1  -4      470.40      497.22     15.39 o 
   0   1  -4      223.63      246.18     10.61 o 
   1   1  -4       63.79       72.24      5.79 o 
   2   1  -4     5252.20     5761.51    147.60 o 
   3   1  -4      159.78      140.22     14.74 o 
   4   1  -4       40.88       55.70     10.91 o 
   5   1  -4       14.06       14.83      7.96 o 
   6   1  -4       83.70       79.97     16.43 o 
  -4   2  -4      907.67      893.83     42.11 o 
  -3   2  -4     1640.47     1702.95     70.87 o 
  -2   2  -4      391.07      339.89     21.52 o 
  -1   2  -4      633.72      646.32     31.59 o 
   0   2  -4      201.05      194.92     12.04 o 
   1   2  -4      417.90      438.25     16.65 o 
   2   2  -4       23.97       29.85      7.55 o 
   3   2  -4      269.68      264.26     13.15 o 
   4   2  -4       29.70       33.43      9.13 o 
   5   2  -4        6.96       11.27      9.37 o 
  -4   3  -4      623.75      593.82     32.61 o 
  -3   3  -4      906.25      884.15     42.98 o 
  -2   3  -4      278.42      270.74     18.87 o 
  -1   3  -4     1454.70     1469.07     61.52 o 
   0   3  -4      705.94      721.82     23.36 o 
   1   3  -4     1666.55     1650.53     47.33 o 
   2   3  -4      547.86      543.04     20.60 o 
   3   3  -4       86.49       87.99      7.63 o 
   4   3  -4      173.19      185.71     19.05 o 
   5   3  -4       34.14       26.71     10.37 o 
  -4   4  -4      171.20      148.21     15.22 o 
  -3   4  -4        4.49        0.00      5.34 o 
  -2   4  -4     2496.60     2406.37     94.08 o 
  -1   4  -4     3595.17     3411.36    131.91 o 
   0   4  -4     1412.92     1237.43     54.80 o 
   1   4  -4     2637.26     2476.83     73.52 o 
   2   4  -4       67.33       59.30      6.24 o 
   3   4  -4      185.47      173.88     11.04 o 
   4   4  -4      165.87      171.42     18.45 o 
   5   4  -4       30.44       31.14     11.39 o 
  -4   5  -4       74.19       97.69     13.75 o 
  -3   5  -4      313.35      337.18     23.69 o 
  -2   5  -4       61.66       56.94      9.80 o 
  -1   5  -4       95.49       94.74     12.27 o 
   0   5  -4       59.23       57.60      9.10 o 
   1   5  -4      117.94      125.64     12.72 o 
   2   5  -4      213.90      206.72     11.97 o 
   3   5  -4      798.38      740.78     27.75 o 
   4   5  -4      222.52      211.09     20.65 o 
  -4   6  -4      903.45      846.83     47.48 o 
  -3   6  -4      270.19      296.55     23.72 o 
  -2   6  -4       88.43       91.88     12.93 o 
  -1   6  -4      128.63      102.09     13.41 o 
   0   6  -4       92.82      100.53     12.48 o 
   1   6  -4      129.56      118.13     13.23 o 
   2   6  -4      253.35      227.01     18.90 o 
   3   6  -4        6.57       12.12      7.26 o 
  -4   7  -4      221.57      277.86     24.93 o 
  -3   7  -4       17.78       25.11      9.92 o 
  -2   7  -4      118.81      117.23     15.25 o 
  -1   7  -4        4.28        8.95      7.93 o 
   0   7  -4     2097.70     2159.62     92.84 o 
   1   7  -4      324.36      284.31     22.34 o 
   2   7  -4        3.26        9.04      7.08 o 
   3   7  -4        5.01       10.97      7.29 o 
  -3   8  -4      228.23      276.35     26.13 o 
  -2   8  -4      157.52      196.17     21.01 o 
  -1   8  -4      305.30      310.35     26.50 o 
   0   8  -4        7.17        1.48      7.35 o 
   1   8  -4       13.96       26.65      7.29 o 
   2 -10  -3      158.34      171.97     22.16 o 
   3 -10  -3      124.27      137.12     19.86 o 
   1  -9  -3      156.59      157.74     19.71 o 
   2  -9  -3       66.47       72.07     13.75 o 
   3  -9  -3       72.06       87.50     14.77 o 
   4  -9  -3        5.74        9.25      9.46 o 
   1  -8  -3       43.44       47.15      9.86 o 
   2  -8  -3     1214.65     1243.57     40.59 o 
   3  -8  -3      180.66      193.31     19.89 o 
   4  -8  -3        7.14       14.89      7.63 o 
   5  -8  -3        1.68        0.00      8.02 o 
   1  -7  -3      317.74      332.87     14.80 o 
   2  -7  -3       36.20       36.63      5.04 o 
   3  -7  -3      354.04      374.28     17.52 o 
   4  -7  -3      141.33      124.88     16.13 o 
   5  -7  -3       11.12       11.73      8.53 o 
   0  -6  -3      682.21      652.56     29.99 o 
   1  -6  -3     1413.87     1417.16     41.89 o 
   2  -6  -3      146.43      147.41      9.17 o 
   3  -6  -3       71.46       64.84      7.14 o 
   4  -6  -3      111.91      113.44      9.79 o 
   5  -6  -3       71.44       54.77      8.12 o 
   6  -6  -3       19.14       12.45      9.04 o 
   0  -5  -3     2999.86     2814.20    117.47 o 
   1  -5  -3     1505.20     1556.40     43.89 o 
   2  -5  -3       69.87       66.20      6.23 o 
   3  -5  -3      689.58      722.67     27.91 o 
   4  -5  -3      722.57      668.48     27.07 o 
   5  -5  -3       31.06       21.05      5.88 o 
   6  -5  -3       70.21       81.13     10.27 o 
   0  -4  -3      250.07      241.11     10.16 o 
   1  -4  -3      718.99      709.35     22.41 o 
   2  -4  -3      443.39      490.06     18.45 o 
   3  -4  -3      862.44      836.33     29.42 o 
   4  -4  -3      460.98      425.20     28.70 o 
   5  -4  -3       16.12       20.63      7.60 o 
   6  -4  -3      210.89      219.16     15.88 o 
  -1  -3  -3       18.79       19.20      3.47 o 
   0  -3  -3      499.14      518.43     31.95 o 
   1  -3  -3      335.85      327.35     12.06 o 
   2  -3  -3      781.03      728.94     38.51 o 
   3  -3  -3      701.55      739.80     39.00 o 
   4  -3  -3       79.57       86.96     12.51 o 
   5  -3  -3      131.27      159.67     18.87 o 
   6  -3  -3      109.41      133.02     19.05 o 
  -2  -2  -3      109.41      112.07      8.26 o 
  -1  -2  -3     2336.87     2199.64     56.39 o 
   0  -2  -3    37944.27    29680.20    723.85 o 
   1  -2  -3     8639.77     7903.04    196.05 o 
   2  -2  -3      218.45      248.89     17.39 o 
   3  -2  -3      692.77      675.17     36.56 o 
   4  -2  -3      126.70      153.79     16.40 o 
   5  -2  -3       15.33       26.38      9.19 o 
   6  -2  -3       32.46       29.18     10.58 o 
  -4  -1  -3      567.28      589.99     26.50 o 
  -3  -1  -3     1049.78     1108.66     44.52 o 
  -2  -1  -3     3772.14     4004.24    144.11 o 
  -1  -1  -3     2333.30     2449.73     62.90 o 
   0  -1  -3      898.03      901.79     30.11 o 
   1  -1  -3     1446.46     1488.89     40.41 o 
   2  -1  -3      610.51      603.79     18.84 o 
   3  -1  -3      134.00      168.50     15.43 o 
   4  -1  -3      316.57      312.01     23.84 o 
   5  -1  -3     2075.41     2057.49     92.78 o 
   6  -1  -3       10.49        9.68      8.98 o 
  -4   0  -3       86.38       74.97      7.48 o 
  -3   0  -3      838.98      839.90     34.66 o 
  -2   0  -3      548.42      569.58     26.07 o 
  -1   0  -3     1100.50     1108.09     29.82 o 
   0   0  -3      885.47      907.19     25.74 o 
   1   0  -3      377.81      400.10     14.06 o 
   2   0  -3      999.00     1081.44     31.56 o 
   3   0  -3     1379.98     1372.68     61.04 o 
   4   0  -3      146.72      162.71     16.61 o 
   5   0  -3       55.55       70.32     12.00 o 
   6   0  -3       12.14        4.79      7.54 o 
  -4   1  -3      114.33      105.17      9.65 o 
  -3   1  -3     1191.98     1232.03     50.37 o 
  -2   1  -3     7868.78     7867.09    290.19 o 
  -1   1  -3     1568.57     1538.77     61.01 o 
   0   1  -3       53.13       69.52      7.14 o 
   1   1  -3     1015.70     1135.98     32.60 o 
   2   1  -3     1405.14     1406.07     40.12 o 
   3   1  -3       86.72       86.97      6.34 o 
   4   1  -3      219.64      229.69     20.23 o 
   5   1  -3      227.92      218.63     21.73 o 
   6   1  -3       55.73       72.49     14.11 o 
  -4   2  -3      173.88      168.89     13.47 o 
  -3   2  -3      168.53      163.25     12.84 o 
  -2   2  -3      166.53      148.85     11.76 o 
  -1   2  -3     4239.12     4502.39    163.62 o 
   0   2  -3      511.90      550.98     17.58 o 
   1   2  -3     3081.15     3130.93     81.35 o 
   2   2  -3     1532.70     1560.78     44.28 o 
   3   2  -3       62.79       70.29     17.33 o 
   4   2  -3      958.94      931.39     48.05 o 
   5   2  -3       32.60       39.07      9.56 o 
   6   2  -3      209.38      214.41     23.99 o 
  -4   3  -3      278.63      286.06     19.50 o 
  -3   3  -3     2193.25     2171.31     87.90 o 
  -2   3  -3     1090.41     1081.56     47.54 o 
  -1   3  -3      617.91      650.54     32.04 o 
   0   3  -3      296.90      314.44     11.83 o 
   1   3  -3      199.90      202.63      9.74 o 
   2   3  -3       63.68       61.00      5.80 o 
   3   3  -3      269.89      271.11     30.34 o 
   4   3  -3      390.11      344.47     25.05 o 
   5   3  -3      146.30      114.21     15.55 o 
   6   3  -3      161.74      148.03     20.59 o 
  -4   4  -3      109.48      114.12     12.57 o 
  -3   4  -3     1561.77     1523.30     64.57 o 
  -2   4  -3     1132.89     1120.62     50.58 o 
  -1   4  -3      900.43      893.07     43.44 o 
   0   4  -3      756.05      699.26     35.42 o 
   1   4  -3      232.75      229.15     10.82 o 
   2   4  -3     1814.06     1691.44     70.88 o 
   3   4  -3      286.09      272.53     13.48 o 
   4   4  -3        9.52       14.38      6.69 o 
   5   4  -3       40.50       48.14     10.88 o 
  -4   5  -3       78.59       90.58     12.57 o 
  -3   5  -3       68.03       79.43     10.76 o 
  -2   5  -3       35.45       48.71      9.04 o 
   0   5  -3      143.84      140.68     12.90 o 
   1   5  -3       98.48       99.92      7.35 o 
   2   5  -3       63.38       59.15      6.32 o 
   3   5  -3      887.57      807.85     28.84 o 
   4   5  -3       14.45       19.74      7.39 o 
   5   5  -3        6.19       14.71      9.68 o 
  -4   6  -3       79.94       77.56     13.02 o 
  -3   6  -3      194.02      187.13     17.36 o 
  -2   6  -3      772.14      742.30     39.88 o 
  -1   6  -3      119.27      131.97     13.78 o 
   0   6  -3      279.41      277.56     20.29 o 
   1   6  -3      126.76      112.58     12.66 o 
   2   6  -3       44.66       44.91      5.91 o 
   3   6  -3       46.45       54.19      7.04 o 
   4   6  -3       39.10       39.10     10.49 o 
  -3   7  -3      121.59      127.84     15.52 o 
  -2   7  -3       42.53       34.33      9.80 o 
  -1   7  -3       57.83       66.13     11.03 o 
   0   7  -3       93.40       77.56     11.12 o 
   1   7  -3       68.48       59.89     10.10 o 
   2   7  -3      204.51      195.60     17.94 o 
   3   7  -3      305.14      296.12     22.70 o 
  -3   8  -3       90.94      106.07     16.16 o 
  -2   8  -3      262.06      295.73     24.81 o 
  -1   8  -3      194.03      164.97     17.63 o 
   0   8  -3      990.78      924.81     48.92 o 
   1   8  -3      529.63      491.42     31.95 o 
   2   8  -3      134.91      152.73     16.25 o 
  -2   9  -3       99.56      123.13     18.21 o 
  -1   9  -3       40.15       49.95     12.57 o 
   0   9  -3       91.71       84.34     13.90 o 
   2 -10  -2        0.92        5.09     11.00 o 
   3 -10  -2        8.91       11.33     11.64 o 
   2  -9  -2       77.99       84.13     14.92 o 
   3  -9  -2       85.82       77.44     14.38 o 
   4  -9  -2       27.53       30.81     12.63 o 
   1  -8  -2      109.79      108.73     15.58 o 
   2  -8  -2     1779.34     1852.49     83.98 o 
   3  -8  -2      203.85      198.43     20.38 o 
   4  -8  -2       50.47       61.52     12.81 o 
   5  -8  -2        7.84       19.41     10.76 o 
   1  -7  -2      439.75      453.53     24.25 o 
   2  -7  -2      197.43      226.36     11.67 o 
   3  -7  -2      335.24      347.25     26.04 o 
   4  -7  -2      545.89      571.51     37.50 o 
   5  -7  -2        8.30        4.55      7.99 o 
   1  -6  -2      123.15      117.41      7.39 o 
   2  -6  -2      259.66      270.04     12.51 o 
   3  -6  -2      225.57      231.91     12.73 o 
   4  -6  -2      709.37      703.92     27.27 o 
   5  -6  -2      236.02      225.89     22.19 o 
   6  -6  -2       60.93       50.34     12.36 o 
   0  -5  -2     1990.01     1973.04     54.79 o 
   1  -5  -2      138.70      136.16      7.50 o 
   2  -5  -2     1520.81     1649.96     78.21 o 
   3  -5  -2      176.52      167.95     14.75 o 
   4  -5  -2       72.57       78.07     12.16 o 
   5  -5  -2       35.61       27.99      8.24 o 
   6  -5  -2       16.90       12.42      8.35 o 
   0  -4  -2      590.10      568.89     18.56 o 
   1  -4  -2      294.55      297.22     23.86 o 
   2  -4  -2        2.21        7.36      2.92 o 
   3  -4  -2     3046.20     2997.24     82.99 o 
   4  -4  -2      478.69      418.80     19.15 o 
   5  -4  -2       67.78       71.05      8.13 o 
   6  -4  -2        0.51        4.10      5.25 o 
   0  -3  -2     1559.02     1568.57     42.93 o 
   1  -3  -2      617.61      633.27     19.56 o 
   2  -3  -2     1111.37     1078.51     32.96 o 
   3  -3  -2      132.63      124.52     19.64 o 
   4  -3  -2      218.82      203.40     18.60 o 
   5  -3  -2       52.40       66.19     12.24 o 
   6  -3  -2        0.72        6.03      7.75 o 
   0  -2  -2     5024.26     5130.05    128.02 o 
   1  -2  -2     1800.45     1850.42     58.36 o 
   2  -2  -2      515.19      522.44     27.07 o 
   3  -2  -2      886.80      969.09     45.82 o 
   4  -2  -2      870.82      992.55     49.80 o 
   5  -2  -2      368.26      368.68     28.36 o 
   6  -2  -2      197.64      190.38     21.67 o 
  -3  -1  -2     1297.79     1273.27     48.80 o 
  -2  -1  -2      741.59      736.87     29.36 o 
  -1  -1  -2     1581.32     1670.40     61.31 o 
   0  -1  -2     4054.36     3720.60    185.45 o 
   1  -1  -2    20858.15    17518.33    520.54 o 
   2  -1  -2      512.02      546.61     27.34 o 
   3  -1  -2      132.21      171.33     14.62 o 
   4  -1  -2      134.43      135.01     14.77 o 
   5  -1  -2      281.96      301.31     24.75 o 
   6  -1  -2       31.72       49.71     10.85 o 
  -4   0  -2      236.05      226.46     12.48 o 
  -3   0  -2      558.79      563.76     24.75 o 
  -2   0  -2     1650.07     1812.95     67.40 o 
  -1   0  -2      308.88      305.11     14.68 o 
   0   0  -2      389.98      407.69     16.80 o 
   1   0  -2      651.16      648.35     19.03 o 
   2   0  -2      872.80      968.72     27.56 o 
   3   0  -2      237.14      252.58      9.61 o 
   4   0  -2      762.68      766.02     40.96 o 
   5   0  -2      582.60      612.50     38.01 o 
   6   0  -2       10.28       13.32      8.29 o 
  -4   1  -2       46.78       54.23      5.85 o 
  -3   1  -2     4556.09     4985.97    174.02 o 
  -2   1  -2     6845.62     6819.56    248.47 o 
  -1   1  -2      882.06      889.37     36.86 o 
   0   1  -2     1974.48     2217.96     56.75 o 
   1   1  -2      259.56      286.23     10.20 o 
   2   1  -2      100.22      107.89      5.79 o 
   3   1  -2      686.23      742.31     47.14 o 
   4   1  -2      500.78      521.20     30.93 o 
   5   1  -2       37.58       38.10      9.89 o 
   6   1  -2       61.80       62.46     12.66 o 
  -4   2  -2       85.25       90.73      8.89 o 
  -3   2  -2     3014.33     2907.77    110.35 o 
  -2   2  -2     1023.24     1099.25     44.70 o 
  -1   2  -2     1170.50     1278.72     49.52 o 
   0   2  -2     4292.32     4508.24    112.84 o 
   1   2  -2     7885.36     8100.43    201.03 o 
   2   2  -2     4307.18     4405.39    112.56 o 
   3   2  -2      337.18      315.83     12.97 o 
   4   2  -2       19.65       19.17      6.36 o 
   5   2  -2      151.63      147.82     16.61 o 
   6   2  -2       25.63       42.26     10.04 o 
  -4   3  -2      608.20      571.09     29.18 o 
  -3   3  -2      190.15      185.56     13.59 o 
  -2   3  -2      290.32      291.99     17.36 o 
  -1   3  -2      651.14      645.66     30.29 o 
   0   3  -2     3156.71     3401.24     86.71 o 
   1   3  -2     1185.97     1190.10     34.00 o 
   2   3  -2     2142.51     2120.33     57.79 o 
   3   3  -2      266.92      265.65     15.83 o 
   4   3  -2      756.82      760.78     40.63 o 
   5   3  -2        8.35       11.24      7.66 o 
   6   3  -2      529.53      535.31     38.22 o 
  -4   4  -2      158.27      133.35     13.05 o 
  -3   4  -2      550.21      557.07     28.30 o 
  -2   4  -2     1779.00     1859.97     73.94 o 
  -1   4  -2      440.45      428.96     23.75 o 
   0   4  -2      517.82      452.21     15.37 o 
   1   4  -2      504.24      489.83     17.37 o 
   2   4  -2       24.91       18.40      3.88 o 
   3   4  -2      139.82      144.60     13.53 o 
   4   4  -2      339.21      303.69     22.70 o 
   5   4  -2      176.72      179.83     18.87 o 
  -3   5  -2      157.61      150.84     14.02 o 
  -2   5  -2     2515.78     2602.09     97.69 o 
  -1   5  -2     5662.95     5491.56    205.30 o 
   0   5  -2      704.13      672.23     21.80 o 
   1   5  -2      344.01      321.57     13.68 o 
   2   5  -2      158.63      146.15      9.16 o 
   3   5  -2      455.68      387.99     27.28 o 
   4   5  -2       73.69       55.28     10.04 o 
   5   5  -2       77.64      110.11     15.43 o 
  -3   6  -2       60.33       61.73     10.49 o 
  -2   6  -2        6.84        9.07      6.45 o 
  -1   6  -2      199.15      202.44     16.28 o 
   0   6  -2      382.58      336.67     22.00 o 
   1   6  -2        3.52        3.09      3.30 o 
   2   6  -2      752.27      733.86     26.26 o 
   3   6  -2     1067.54     1008.40     34.24 o 
   4   6  -2       33.35       37.80      9.13 o 
  -3   7  -2       48.60       58.06     10.97 o 
  -2   7  -2      382.51      406.21     26.71 o 
  -1   7  -2      543.89      514.42     30.63 o 
   0   7  -2       62.19       62.91     10.76 o 
   1   7  -2      191.89      205.67     17.72 o 
   2   7  -2       36.69       51.70      9.56 o 
   3   7  -2       17.49       18.98      4.87 o 
   4   7  -2        2.24        1.24      6.99 o 
  -3   8  -2       14.86       20.89      9.19 o 
  -2   8  -2      251.71      271.50     22.43 o 
  -1   8  -2      451.04      500.07     31.74 o 
   0   8  -2      208.73      206.27     18.99 o 
   1   8  -2       66.47       71.41     11.48 o 
   2   8  -2       43.95       54.32     10.19 o 
   3   8  -2      249.71      249.01     21.19 o 
  -3   9  -2       58.11       87.81     15.61 o 
  -2   9  -2      153.49      178.96     19.26 o 
  -1   9  -2       26.07       28.30     10.34 o 
   0   9  -2      380.61      330.97     26.41 o 
   1   9  -2        4.26       17.63      8.32 o 
   2 -10  -1       14.58       23.60     12.51 o 
   3 -10  -1       15.54       22.40     13.96 o 
   2  -9  -1      155.72      156.77     20.41 o 
   3  -9  -1       64.22       83.83     15.28 o 
   4  -9  -1       64.43       81.45     16.49 o 
   1  -8  -1       96.35       90.16     15.22 o 
   2  -8  -1       39.94       39.10     10.52 o 
   3  -8  -1       53.12       63.00     12.42 o 
   4  -8  -1       39.00       39.91     11.24 o 
   5  -8  -1       15.58       13.87      9.04 o 
   1  -7  -1     1074.29     1079.69     55.92 o 
   2  -7  -1     1990.33     2101.80     92.48 o 
   3  -7  -1      995.05     1006.89     53.74 o 
   4  -7  -1       24.58       28.21      8.80 o 
   5  -7  -1       72.63       78.13     14.74 o 
   1  -6  -1      457.91      460.25     23.04 o 
   2  -6  -1      750.93      776.25     26.00 o 
   3  -6  -1       46.42       45.94      9.19 o 
   4  -6  -1      189.01      218.93     20.65 o 
   5  -6  -1       46.68       39.13     10.40 o 
   6  -6  -1      307.92      320.00     28.94 o 
   1  -5  -1      541.93      541.55     23.75 o 
   2  -5  -1       11.22       14.63      3.05 o 
   3  -5  -1      184.82      202.16     14.21 o 
   4  -5  -1      436.45      445.58     30.29 o 
   5  -5  -1      203.17      208.65     20.38 o 
   6  -5  -1       62.38       61.19     12.42 o 
   0  -4  -1      110.51      126.15     11.70 o 
   1  -4  -1      368.86      354.24     12.62 o 
   2  -4  -1      377.19      396.59     20.32 o 
   3  -4  -1     2072.19     2146.78     78.60 o 
   4  -4  -1      134.15      134.76      9.82 o 
   5  -4  -1      220.49      183.92     12.84 o 
   6  -4  -1       91.99       84.31     13.47 o 
   0  -3  -1     1013.03     1012.57     28.32 o 
   1  -3  -1     1001.49     1085.05     29.86 o 
   2  -3  -1     1226.46     1293.66     38.15 o 
   3  -3  -1     3540.21     3512.56     95.27 o 
   4  -3  -1      919.40      830.55     82.23 o 
   5  -3  -1      725.20      663.51     76.97 o 
   6  -3  -1      138.38      125.66     11.59 o 
   7  -3  -1      132.92      132.45     18.48 o 
   0  -2  -1       39.21       36.58      2.68 o 
   1  -2  -1     1145.83     1225.55     33.58 o 
   2  -2  -1     1260.66     1307.30     53.29 o 
   3  -2  -1      896.79      950.92     43.53 o 
   4  -2  -1       45.32       41.93      7.99 o 
   5  -2  -1      270.22      264.44     22.28 o 
   6  -2  -1       71.74       84.19     13.90 o 
   7  -2  -1      136.14      193.16     21.91 o 
   0  -1  -1     1530.99     1666.24     59.41 o 
   1  -1  -1     8209.97     7740.73    269.21 o 
   2  -1  -1      542.94      568.40     26.80 o 
   3  -1  -1      691.83      684.46     33.73 o 
   4  -1  -1      235.94      247.32     19.26 o 
   5  -1  -1      299.34      285.27     23.03 o 
   6  -1  -1      126.81      123.86     16.46 o 
   7  -1  -1       15.07       13.23      9.01 o 
  -3   0  -1     1758.35     1825.33     66.47 o 
  -2   0  -1     1964.33     2122.75     76.11 o 
  -1   0  -1      629.63      681.02     25.98 o 
   0   0  -1     1691.92     1750.22     62.73 o 
   1   0  -1      297.23      319.82     15.04 o 
   2   0  -1       39.59       37.43      2.57 o 
   3   0  -1      210.68      235.05      8.74 o 
   4   0  -1     3237.45     3137.91    121.96 o 
   5   0  -1      295.10      322.74     24.78 o 
   6   0  -1       23.99       28.88      9.01 o 
   7   0  -1        0.81        8.17      9.80 o 
  -3   1  -1      406.94      424.47     18.12 o 
  -2   1  -1     2116.81     2242.21     84.19 o 
  -1   1  -1     1763.66     1924.81     71.71 o 
   0   1  -1      407.37      447.12     12.41 o 
   1   1  -1     3550.88     3855.71     96.62 o 
   2   1  -1     4035.64     4135.83    104.40 o 
   3   1  -1     1100.35     1123.33     32.09 o 
   4   1  -1       10.64        8.65      5.21 o 
   5   1  -1       28.21       30.47      8.23 o 
   6   1  -1       51.14       53.77     10.91 o 
   7   1  -1       24.46       35.39      9.71 o 
  -3   2  -1     5936.02     6163.23    214.77 o 
  -2   2  -1      805.62      877.13     36.53 o 
  -1   2  -1     2900.47     3081.54    110.32 o 
   0   2  -1      507.53      518.52     22.31 o 
   1   2  -1     1264.93     1308.22     35.37 o 
   2   2  -1      305.61      282.92     16.07 o 
   3   2  -1       10.74       14.95      4.45 o 
   4   2  -1      305.42      270.59     19.83 o 
   5   2  -1      357.39      297.21     23.27 o 
   6   2  -1      232.02      256.18     23.42 o 
  -3   3  -1      255.68      245.79     14.71 o 
  -2   3  -1     1776.25     1896.62     72.58 o 
  -1   3  -1      439.75      445.78     20.53 o 
   0   3  -1      467.61      478.28     22.52 o 
   1   3  -1     2231.90     2186.02     82.26 o 
   2   3  -1     4553.93     4599.95    117.42 o 
   3   3  -1      292.75      273.94     12.04 o 
   4   3  -1       30.72       18.99      6.39 o 
   5   3  -1      234.94      239.30     20.92 o 
   6   3  -1       36.93       38.01      9.98 o 
  -3   4  -1     1517.88     1488.58     62.61 o 
  -2   4  -1      746.58      778.32     35.21 o 
  -1   4  -1      716.45      699.32     32.31 o 
   0   4  -1      632.40      684.33     31.44 o 
   1   4  -1      488.29      494.46     24.57 o 
   2   4  -1      185.49      179.32      9.38 o 
   3   4  -1      240.62      225.17     34.08 o 
   4   4  -1       27.67       23.57      6.72 o 
   5   4  -1      258.12      257.78     22.12 o 
   6   4  -1      379.70      402.74     31.32 o 
  -3   5  -1      183.64      153.82     13.72 o 
  -2   5  -1      103.19       94.86     10.31 o 
  -1   5  -1     1579.61     1544.22     62.67 o 
   0   5  -1      724.09      690.69     33.28 o 
   1   5  -1     2107.85     1974.30     78.22 o 
   2   5  -1      381.02      374.69     15.48 o 
   3   5  -1      125.09      119.12      8.43 o 
   4   5  -1      124.25      119.26      8.81 o 
   5   5  -1       12.34       19.44      7.72 o 
  -3   6  -1      266.21      271.95     19.68 o 
  -2   6  -1     2798.95     2780.41    107.88 o 
  -1   6  -1     1897.85     1817.04     76.80 o 
   0   6  -1       48.85       49.28      8.32 o 
   1   6  -1     2381.24     2248.93     90.31 o 
   2   6  -1      261.49      253.90     25.43 o 
   3   6  -1      277.75      267.18     13.74 o 
   4   6  -1       49.38       50.54      6.48 o 
   5   6  -1      101.55      101.43     14.38 o 
  -3   7  -1      452.28      490.94     29.27 o 
  -2   7  -1      126.21      113.94     12.90 o 
  -1   7  -1       45.28       44.34      8.62 o 
   0   7  -1      101.69      118.85     13.11 o 
   1   7  -1      234.71      235.75     18.54 o 
   2   7  -1      441.66      428.48     18.61 o 
   3   7  -1      788.06      778.34     28.93 o 
   4   7  -1        3.27        4.77      4.67 o 
  -3   8  -1      102.45      104.90     13.96 o 
  -2   8  -1       43.98       39.67      8.98 o 
  -1   8  -1       63.47       57.72     10.46 o 
   0   8  -1        7.81       10.10      7.02 o 
   1   8  -1      157.66      168.62     16.55 o 
   2   8  -1      194.70      184.75     17.54 o 
   3   8  -1       18.05       15.60      5.20 o 
  -3   9  -1       90.69      110.53     16.25 o 
  -2   9  -1       30.42       44.31     10.46 o 
  -1   9  -1      338.49      361.71     27.07 o 
   0   9  -1     1591.90     1461.69     68.88 o 
   1   9  -1       23.40       16.22      7.05 o 
   2   9  -1        5.59       17.00      6.51 o 
  -1  10  -1      133.69      126.51     17.84 o 
   0  10  -1       12.06       12.06     11.21 o 
   2 -10   0       45.65       50.07     16.16 o 
   2  -9   0       22.70       33.01     12.12 o 
   3  -9   0       58.50       75.48     14.83 o 
   4  -9   0      549.49      584.71     43.95 o 
   1  -8   0       87.06      117.29     17.30 o 
   2  -8   0      641.75      653.23     42.56 o 
   3  -8   0      117.76      133.17     17.90 o 
   4  -8   0        1.14        4.76      8.14 o 
   5  -8   0       36.88       39.31     13.38 o 
   1  -7   0     1149.30     1106.00     58.72 o 
   2  -7   0      155.95      151.32     17.03 o 
   3  -7   0       65.91       68.09     12.18 o 
   4  -7   0       39.95       45.49     10.31 o 
   5  -7   0       88.28       77.86     14.83 o 
   1  -6   0       71.58       73.49     11.64 o 
   2  -6   0     3524.51     3601.26    146.77 o 
   3  -6   0      250.93      223.78     19.65 o 
   4  -6   0       45.31       40.96      9.89 o 
   5  -6   0      120.96      110.93     15.70 o 
   6  -6   0      214.33      202.29     22.91 o 
   1  -5   0     1020.62     1123.97     51.00 o 
   2  -5   0      635.33      624.75     20.50 o 
   3  -5   0      913.27      847.83     46.03 o 
   4  -5   0      230.58      200.57     18.57 o 
   5  -5   0       78.41       70.08     11.88 o 
   6  -5   0      209.08      190.83     21.04 o 
   1  -4   0     2010.29     2035.45     55.06 o 
   2  -4   0      670.79      700.97     25.80 o 
   3  -4   0       19.02       19.47      5.18 o 
   4  -4   0      244.39      244.84     16.74 o 
   5  -4   0       67.52       70.81     11.51 o 
   6  -4   0       38.51       41.08     10.73 o 
   0  -3   0     1724.23     1665.88     67.46 o 
   1  -3   0     9339.58     9023.96    228.84 o 
   2  -3   0     2561.60     2706.42    102.34 o 
   3  -3   0     2232.15     2261.35     63.56 o 
   4  -3   0      601.42      519.67     40.45 o 
   5  -3   0        5.58        9.73      4.16 o 
   6  -3   0      269.44      232.37     21.40 o 
   7  -3   0       43.67       33.91     10.67 o 
   0  -2   0     1675.09     1537.80     61.04 o 
   1  -2   0      626.95      684.76     18.98 o 
   2  -2   0     1111.29     1146.62     33.35 o 
   3  -2   0     1728.79     1790.91     71.62 o 
   4  -2   0      153.44      164.10     14.44 o 
   5  -2   0      392.82      357.19     25.26 o 
   6  -2   0       78.96       80.75     13.53 o 
   7  -2   0      247.40      311.86     28.67 o 
   0  -1   0       17.31       14.11      2.35 o 
   1  -1   0       49.57       48.77      6.74 o 
   2  -1   0     3199.36     3655.40    131.69 o 
   3  -1   0     1450.32     1602.25     64.32 o 
   4  -1   0      299.17      308.84     20.92 o 
   5  -1   0      319.16      339.77     24.75 o 
   6  -1   0      170.28      172.63     18.57 o 
   7  -1   0       35.54       32.80     10.76 o 
   2   0   0      439.14      446.21     13.20 o 
   3   0   0      451.62      482.43     15.00 o 
   4   0   0      275.31      268.63     18.84 o 
   5   0   0       31.21       19.68      6.51 o 
   6   0   0      164.94      181.70     19.17 o 
   7   0   0      116.22      132.69     17.75 o 
  -2   1   0     3272.02     3682.71    129.37 o 
  -1   1   0       63.83       67.85      3.83 o 
   0   1   0       13.47       11.57      1.69 o 
   1   1   0      492.03      523.85     20.59 o 
   2   1   0     2465.27     2614.53     66.96 o 
   3   1   0      152.06      138.77      6.56 o 
   4   1   0     2781.41     2717.93    106.13 o 
   5   1   0     1793.00     1799.65     78.07 o 
   6   1   0      117.55       89.95     13.53 o 
   7   1   0       34.47       51.51     11.97 o 
  -3   2   0     1742.51     1830.10     66.43 o 
  -2   2   0     1069.58     1181.36     43.83 o 
  -1   2   0      577.01      597.37     25.83 o 
   0   2   0     1614.05     1577.95     57.33 o 
   1   2   0      593.34      573.83     23.51 o 
   2   2   0     2279.61     2267.85     59.25 o 
   3   2   0     1547.60     1482.07     41.19 o 
   4   2   0      119.01      117.41     12.03 o 
   5   2   0       30.50       28.33      7.51 o 
   6   2   0        3.28       11.24      7.14 o 
   7   2   0        2.41        4.25      6.75 o 
  -3   3   0     2235.52     2298.67     84.37 o 
  -2   3   0     2591.45     2779.96     99.56 o 
  -1   3   0     9385.29     9499.09    323.25 o 
   0   3   0     1745.09     1639.56     62.34 o 
   1   3   0     2728.98     2860.74    104.84 o 
   2   3   0     1000.51      887.80     36.62 o 
   3   3   0       28.97       29.14      3.88 o 
   4   3   0      670.06      627.96     26.66 o 
   5   3   0      160.10      139.80     15.13 o 
   6   3   0       79.51       85.91     13.05 o 
  -3   4   0       22.25       24.27      5.70 o 
  -2   4   0      703.90      708.33     30.96 o 
  -1   4   0     2040.67     2113.95     78.40 o 
   0   4   0      833.77      848.10     36.14 o 
   1   4   0     5223.86     5048.61    181.94 o 
   2   4   0      308.50      297.18     16.67 o 
   3   4   0      816.74      767.59     25.14 o 
   4   4   0      539.97      494.47     28.12 o 
   5   4   0      430.95      378.08     26.38 o 
   6   4   0      239.67      227.31     21.58 o 
  -3   5   0      942.55     1003.49     41.33 o 
  -2   5   0      620.94      595.11     29.42 o 
  -1   5   0      960.91     1048.88     46.09 o 
   0   5   0      161.54      139.50     11.48 o 
   1   5   0      504.28      503.51     25.65 o 
   2   5   0      188.47      176.28     13.29 o 
   3   5   0      387.74      366.33     21.22 o 
   4   5   0      600.93      565.68     21.72 o 
   5   5   0      215.44      192.19     18.48 o 
   6   5   0      157.98      188.36     21.10 o 
  -3   6   0      254.09      237.83     17.39 o 
  -2   6   0     3549.73     3798.85    139.86 o 
  -1   6   0       64.32       65.77      8.92 o 
   0   6   0      137.24      128.38     12.03 o 
   1   6   0      403.59      371.84     22.19 o 
   2   6   0     1551.90     1460.42     61.94 o 
   3   6   0       64.82       67.44      6.46 o 
   4   6   0       31.00       36.33      5.31 o 
   5   6   0       13.08        9.59      6.60 o 
  -3   7   0       57.56       52.24     10.07 o 
  -2   7   0      164.46      159.76     14.68 o 
  -1   7   0     1148.57     1144.89     51.88 o 
   0   7   0      109.72       98.81     11.42 o 
   1   7   0       13.80       17.66      5.76 o 
   2   7   0      485.90      491.06     28.67 o 
   3   7   0      493.79      508.18     29.90 o 
   4   7   0       39.67       36.29      8.03 o 
   5   7   0        1.73        0.00      7.45 o 
  -3   8   0      119.93      141.76     16.04 o 
  -2   8   0      632.31      629.72     35.78 o 
  -1   8   0       90.36       96.16     12.45 o 
   0   8   0      276.07      292.66     22.09 o 
   1   8   0       54.64       50.37      9.13 o 
   2   8   0       29.29       28.39      7.26 o 
   3   8   0        2.87       11.21      4.23 o 
   4   8   0        0.95       10.60     11.30 o 
  -3   9   0       61.49       61.19     12.84 o 
  -2   9   0       20.61       25.98      9.98 o 
  -1   9   0       14.39        3.65      6.63 o 
   0   9   0       62.06       65.47     11.70 o 
   1   9   0       21.75       31.11      8.68 o 
   2   9   0      413.17      433.12     29.75 o 
   3   9   0      177.75      190.05     18.48 o 
  -2  10   0       45.78       55.95     12.99 o 
  -1  10   0      535.10      542.75     36.05 o 
   0  10   0      448.49      488.07     33.88 o 
   1  10   0        0.75        8.92      6.57 o 
   2  -9   1       35.11       46.09     13.17 o 
   3  -9   1       89.79      120.09     19.35 o 
   2  -8   1       39.81       28.24     10.70 o 
   3  -8   1      100.67       97.60     16.07 o 
   4  -8   1      236.63      207.99     23.18 o 
   1  -7   1       39.72       34.82     10.82 o 
   2  -7   1      133.74      125.39     15.95 o 
   3  -7   1      455.12      422.75     31.89 o 
   4  -7   1       49.36       55.10     11.57 o 
   5  -7   1       14.10       20.92      9.01 o 
   1  -6   1     1903.05     1946.12     85.24 o 
   2  -6   1     2795.67     2738.03    115.00 o 
   3  -6   1      264.10      253.38     21.88 o 
   4  -6   1       63.10       82.89     12.75 o 
   5  -6   1       30.55       31.44      9.74 o 
   6  -6   1       13.87       19.23      9.40 o 
   1  -5   1     1544.21     1503.41     68.09 o 
   2  -5   1      104.57      116.08     12.72 o 
   3  -5   1      202.11      208.35     17.57 o 
   4  -5   1     1446.15     1291.96     63.30 o 
   5  -5   1      320.22      301.25     24.84 o 
   6  -5   1      553.89      560.48     39.13 o 
   1  -4   1      719.08      739.50     35.99 o 
   2  -4   1      790.67      806.15     23.70 o 
   3  -4   1     1551.66     1607.91     87.73 o 
   4  -4   1     1244.05     1233.63     59.05 o 
   5  -4   1      267.30      237.47     21.28 o 
   6  -4   1       62.36       55.13     11.51 o 
   1  -3   1      408.10      402.08     21.88 o 
   2  -3   1     1788.23     1902.13     51.19 o 
   3  -3   1      245.65      248.00     20.72 o 
   4  -3   1       89.93       90.07      7.64 o 
   5  -3   1       43.25       38.76      8.89 o 
   6  -3   1       21.05       23.39      8.05 o 
   7  -3   1       56.36       58.96     12.75 o 
   0  -2   1      507.85      515.32     25.35 o 
   1  -2   1     2895.53     3013.27    113.64 o 
   2  -2   1      831.03      922.25     26.72 o 
   3  -2   1     5900.25     5953.45    154.46 o 
   4  -2   1       41.88       42.30      5.22 o 
   5  -2   1      243.30      215.57     13.10 o 
   6  -2   1       76.22       70.46      8.29 o 
   0  -1   1      399.46      416.21     19.95 o 
   1  -1   1     1848.72     2010.95     73.91 o 
   2  -1   1     2221.47     2351.32     60.91 o 
   3  -1   1      388.70      401.99     20.98 o 
   4  -1   1      177.43      164.88     13.47 o 
   5  -1   1       53.87       60.74      9.68 o 
   6  -1   1      102.66      123.86     15.16 o 
   7  -1   1      507.72      497.27     36.02 o 
   2   0   1     1962.85     2112.02     77.38 o 
   3   0   1     1716.21     1831.33     70.47 o 
   4   0   1     1220.64     1282.22     55.13 o 
   5   0   1      655.08      627.45     34.63 o 
   6   0   1       93.96       90.04     13.11 o 
   7   0   1       21.72       37.68     10.25 o 
   0   1   1     1561.90     1685.71     60.14 o 
   1   1   1    12238.67    11994.13    417.99 o 
   2   1   1     3064.83     3419.29    122.02 o 
   3   1   1      454.70      420.95     14.04 o 
   4   1   1      414.58      386.73     15.51 o 
   5   1   1      120.70      121.57     13.05 o 
   6   1   1       54.04       57.39     10.40 o 
   7   1   1      136.93      186.49     20.32 o 
  -2   2   1     1266.47     1316.49     47.60 o 
  -1   2   1     1216.26     1234.14     45.00 o 
   0   2   1       57.61       45.37      3.80 o 
   1   2   1      979.16     1005.09     38.58 o 
   2   2   1      995.43     1061.66     41.30 o 
   3   2   1      173.01      170.50     11.56 o 
   4   2   1     1183.03     1117.80     33.24 o 
   5   2   1      203.75      207.59     17.54 o 
   6   2   1      163.93      139.86     16.13 o 
   7   2   1        6.45       18.54     10.13 o 
  -3   3   1     3502.65     3581.61    126.39 o 
  -2   3   1     1245.09     1359.51     49.86 o 
  -1   3   1      967.68      994.72     40.63 o 
   0   3   1      980.96      984.68     39.52 o 
   1   3   1      484.85      490.58     22.09 o 
   2   3   1      444.26      461.64     21.58 o 
   3   3   1     1358.72     1413.46     55.70 o 
   4   3   1      242.34      241.26     12.36 o 
   5   3   1      136.06      120.42     13.47 o 
   6   3   1      103.67      118.49     14.77 o 
   7   3   1       59.13       64.02     12.00 o 
  -3   4   1     2072.10     2154.01     80.15 o 
  -2   4   1      382.78      378.29     18.93 o 
  -1   4   1      363.99      330.61     17.21 o 
   0   4   1      121.38      121.14      9.10 o 
   1   4   1    10934.76    10848.88    382.39 o 
   2   4   1     1244.22     1265.79     51.39 o 
   3   4   1       65.04       57.15      7.20 o 
   4   4   1       57.18       57.21      5.64 o 
   5   4   1      209.35      184.44     17.42 o 
   6   4   1        6.21       11.61      6.42 o 
  -3   5   1      176.12      183.48     12.93 o 
  -2   5   1       16.96       17.30      5.31 o 
  -1   5   1      564.28      560.33     26.56 o 
   0   5   1     2284.90     2307.20     88.23 o 
   1   5   1      498.24      457.81     23.54 o 
   2   5   1      486.90      440.45     23.30 o 
   3   5   1      866.71      855.67     38.94 o 
   4   5   1      263.57      275.11     19.34 o 
   5   5   1      622.29      513.12     32.28 o 
   6   5   1      383.40      381.55     29.09 o 
  -3   6   1       47.67       41.51      7.87 o 
  -2   6   1      751.82      812.47     37.41 o 
  -1   6   1      437.69      480.48     25.41 o 
   0   6   1      798.84      714.60     34.06 o 
   1   6   1      377.54      378.38     21.79 o 
   2   6   1       69.17       70.96      9.22 o 
   3   6   1      335.15      342.18     21.31 o 
   4   6   1      174.68      157.71     10.15 o 
   5   6   1      137.80      141.52     16.28 o 
  -3   7   1      994.91     1038.75     47.48 o 
  -2   7   1     1981.79     2093.03     85.33 o 
  -1   7   1     1080.49     1081.74     49.37 o 
   0   7   1     1371.85     1327.98     57.93 o 
   1   7   1       70.32       63.51      8.65 o 
   2   7   1      103.83       97.57     10.88 o 
   3   7   1      431.48      368.08     23.54 o 
   4   7   1       59.15       59.98      8.79 o 
   5   7   1      145.07      148.66     17.33 o 
  -2   8   1       36.03       33.43      8.95 o 
  -1   8   1       95.01      104.32     12.30 o 
   0   8   1      236.97      249.91     19.50 o 
   1   8   1      103.54      123.34     12.93 o 
   2   8   1     1055.71     1016.93     49.46 o 
   3   8   1      539.28      529.91     31.74 o 
   4   8   1      137.26      146.01     11.05 o 
  -2   9   1      163.47      179.80     17.63 o 
  -1   9   1      105.86      106.43     13.78 o 
   0   9   1       48.56       34.63      9.56 o 
   1   9   1      152.28      145.89     15.58 o 
   2   9   1       36.90       53.74      9.98 o 
   3   9   1        2.57       10.73      5.76 o 
  -2  10   1       15.01       14.35      9.86 o 
  -1  10   1      470.50      525.15     34.54 o 
   0  10   1       54.12       45.67     10.79 o 
   1  10   1       45.08       55.98     11.45 o 
   2  10   1       65.63       73.79     11.00 o 
   2  -9   2      152.54      164.76     23.75 o 
   3  -9   2       56.17       87.50     18.57 o 
   2  -8   2      244.85      269.69     26.83 o 
   3  -8   2       15.86       20.23      9.59 o 
   4  -8   2      395.80      449.16     37.17 o 
   2  -7   2      367.08      397.89     31.08 o 
   3  -7   2       42.99       50.55     11.15 o 
   4  -7   2      198.45      200.33     21.79 o 
   5  -7   2       73.12       71.92     14.32 o 
   1  -6   2      200.70      195.78     19.68 o 
   2  -6   2        8.46       11.36      6.69 o 
   3  -6   2       62.01       53.02     10.49 o 
   4  -6   2      189.46      180.71     18.90 o 
   5  -6   2       77.88       67.67     12.96 o 
   6  -6   2      278.85      252.30     26.44 o 
   1  -5   2     5625.82     5736.62    215.79 o 
   2  -5   2     2536.32     2345.06    102.43 o 
   3  -5   2      171.81      159.15     15.89 o 
   4  -5   2       55.72       66.13     10.79 o 
   5  -5   2      229.38      209.40     20.95 o 
   6  -5   2       33.79       45.64     11.24 o 
   1  -4   2      462.37      486.93     27.46 o 
   2  -4   2     1749.21     1827.96     77.59 o 
   3  -4   2      526.22      512.67     30.90 o 
   4  -4   2      174.27      163.89     16.01 o 
   5  -4   2      182.02      172.33     17.97 o 
   6  -4   2      689.44      599.15     39.34 o 
   1  -3   2      653.27      707.70     33.16 o 
   2  -3   2      282.29      300.62     18.69 o 
   3  -3   2      200.83      207.69     34.17 o 
   4  -3   2      616.98      616.57     34.30 o 
   5  -3   2      192.01      201.90     18.81 o 
   6  -3   2      132.32      139.89     16.73 o 
   7  -3   2       14.81       22.67      7.66 o 
   1  -2   2     1146.64     1198.42     50.52 o 
   2  -2   2     1010.04     1086.43     30.41 o 
   3  -2   2     3013.49     2981.06     78.89 o 
   4  -2   2       81.94       92.30      7.24 o 
   5  -2   2      586.68      568.01     23.10 o 
   6  -2   2      174.74      130.55     15.40 o 
   7  -2   2       10.90        8.08      5.79 o 
   1  -1   2      873.14      942.42     37.26 o 
   2  -1   2     6753.15     7094.44    175.51 o 
   3  -1   2     4613.99     4777.33    124.70 o 
   4  -1   2       55.07       60.74      7.69 o 
   5  -1   2     1787.68     1847.37     76.86 o 
   6  -1   2       56.34       71.38     11.21 o 
   1   0   2      275.80      301.91     14.02 o 
   3   0   2      573.57      603.19     26.86 o 
   4   0   2      242.82      248.65     16.22 o 
   5   0   2      301.06      297.87     20.95 o 
   6   0   2      261.89      243.86     20.47 o 
   7   0   2      246.57      273.67     24.87 o 
   3   1   2     1315.95     1277.97     51.39 o 
   4   1   2      155.44      148.40      7.74 o 
   5   1   2      203.03      177.00     15.49 o 
   6   1   2      218.98      223.12     19.92 o 
   7   1   2        0.39        1.15      8.38 o 
  -1   2   2     1775.00     1897.83     67.19 o 
   0   2   2     4893.95     5101.21    180.47 o 
   1   2   2     1593.37     1714.08     63.45 o 
   2   2   2      439.52      476.26     21.25 o 
   3   2   2     1001.35      958.70     39.13 o 
   4   2   2     5075.05     5222.94    133.60 o 
   5   2   2       28.66       20.77      6.15 o 
   6   2   2       30.10       25.98      7.78 o 
   7   2   2       26.83       12.06      8.26 o 
  -2   3   2     1065.08     1113.57     41.11 o 
  -1   3   2      587.78      593.15     25.23 o 
   0   3   2     1630.41     1674.80     60.44 o 
   1   3   2     4323.49     4376.33    156.98 o 
   2   3   2     1780.49     1841.79     70.05 o 
   3   3   2      458.38      493.80     23.57 o 
   4   3   2       58.49       62.77      5.56 o 
   5   3   2       53.47       49.34      8.89 o 
   6   3   2      105.27      106.53     13.96 o 
   7   3   2       15.69       25.62      8.47 o 
  -2   4   2        1.42        0.60      2.80 o 
  -1   4   2      280.98      286.51     15.19 o 
   0   4   2      560.93      587.79     26.01 o 
   1   4   2      951.85      898.74     37.41 o 
   2   4   2      313.92      303.45     16.73 o 
   3   4   2      203.55      182.52     12.57 o 
   4   4   2      712.78      691.57     32.64 o 
   5   4   2      264.31      283.34     21.49 o 
   6   4   2      328.68      291.87     23.99 o 
  -2   5   2     1526.39     1612.62     63.63 o 
  -1   5   2      140.99      147.46     10.73 o 
   0   5   2     1997.05     1983.07     76.47 o 
   1   5   2     2825.36     2981.50    112.16 o 
   2   5   2      379.15      370.67     21.07 o 
   3   5   2     1181.45     1179.88     50.91 o 
   4   5   2      226.11      240.54     16.88 o 
   5   5   2      222.67      208.41     18.66 o 
   6   5   2        1.39        4.73      7.32 o 
  -2   6   2      244.60      223.33     15.83 o 
  -1   6   2      132.05      128.35     10.82 o 
   0   6   2      785.02      803.79     36.96 o 
   1   6   2      234.83      219.38     15.43 o 
   2   6   2      135.85      115.99     11.36 o 
   3   6   2       94.76       84.25      9.68 o 
   4   6   2      185.29      189.03     15.04 o 
   5   6   2      529.17      469.99     31.02 o 
   6   6   2      133.48      127.32     17.00 o 
  -2   7   2      189.62      183.66     15.55 o 
  -1   7   2      453.36      446.72     25.47 o 
   0   7   2      563.91      491.93     27.10 o 
   1   7   2     1520.26     1418.01     61.07 o 
   2   7   2      149.41      156.35     13.90 o 
   3   7   2       20.35       34.33      7.32 o 
   4   7   2       94.31      114.09     13.23 o 
   5   7   2        3.65        5.21      7.17 o 
  -2   8   2     1781.63     1738.61     75.39 o 
  -1   8   2      108.84      105.83     12.03 o 
   0   8   2      460.67      447.77     26.95 o 
   1   8   2      291.46      276.59     20.20 o 
   2   8   2      803.82      791.79     40.42 o 
   3   8   2       23.84       21.79      6.51 o 
   4   8   2       45.07       42.35      8.98 o 
   5   8   2      143.35      140.22     17.78 o 
  -2   9   2       75.50       76.92     12.42 o 
  -1   9   2       64.46       76.29     11.85 o 
   0   9   2       42.34       42.89      8.95 o 
   1   9   2      208.71      220.86     19.29 o 
   2   9   2      474.73      456.63     29.30 o 
   3   9   2       81.14       93.23     12.18 o 
   4   9   2      108.66      114.50     17.32 o 
  -2  10   2        0.63        1.45      7.08 o 
  -1  10   2       55.13       60.71     11.36 o 
   0  10   2        2.15        7.20      7.02 o 
   1  10   2      106.05      107.31     14.56 o 
   2  10   2      161.65      177.51     17.66 o 
   3  10   2        2.94       10.55      6.09 o 
  -1  11   2      484.22      532.63     36.41 o 
   0  11   2      341.17      390.65     30.20 o 
   2  -8   3      260.42      284.94     28.55 o 
   3  -8   3       92.57      111.89     17.33 o 
   4  -8   3        7.38       12.18     10.10 o 
   2  -7   3       51.65       68.73     12.96 o 
   3  -7   3      128.12      108.73     15.89 o 
   4  -7   3     1499.06     1653.73     82.65 o 
   5  -7   3      125.18      131.60     17.84 o 
   2  -6   3      788.92      774.52     44.73 o 
   3  -6   3      189.93      171.27     18.99 o 
   4  -6   3       72.41       70.84     12.78 o 
   5  -6   3       13.75       23.99      8.23 o 
   1  -5   3     2496.79     2441.15    104.38 o 
   2  -5   3       33.90       28.27      7.57 o 
   3  -5   3       72.91       66.92     11.30 o 
   4  -5   3       74.02       78.34     12.21 o 
   5  -5   3      124.17      114.60     16.01 o 
   6  -5   3      181.12      165.73     19.95 o 
   1  -4   3      936.75     1052.17     48.86 o 
   2  -4   3     1116.77     1154.56     53.26 o 
   3  -4   3     1551.40     1487.49     67.04 o 
   4  -4   3      118.71      128.29     14.50 o 
   5  -4   3      553.69      534.52     34.85 o 
   6  -4   3      185.31      151.05     18.12 o 
   1  -3   3      665.97      710.11     34.48 o 
   2  -3   3     1115.20     1111.40     49.52 o 
   3  -3   3     2138.75     2258.91     91.88 o 
   4  -3   3      290.43      308.75     22.31 o 
   5  -3   3      299.61      280.15     22.73 o 
   6  -3   3      135.33      106.07     14.95 o 
   7  -3   3       64.90       71.05     12.90 o 
   1  -2   3     4242.85     4457.53    166.69 o 
   2  -2   3      158.72      157.95     12.09 o 
   3  -2   3      151.60      155.27     10.02 o 
   4  -2   3      173.98      171.81     15.34 o 
   5  -2   3       39.78       35.33      8.11 o 
   6  -2   3       30.68       36.02      9.25 o 
   7  -2   3      272.33      226.25     22.52 o 
   1  -1   3     1556.09     1562.31     60.59 o 
   2  -1   3     7841.93     8300.50    203.64 o 
   3  -1   3     1193.58     1212.17     35.14 o 
   4  -1   3      119.06      110.05      7.44 o 
   5  -1   3       47.26       41.44      7.11 o 
   6  -1   3      318.21      264.96     22.70 o 
   7  -1   3       28.35       29.99      8.47 o 
   1   0   3     1081.84     1116.76     43.10 o 
   2   0   3      578.95      597.61     26.56 o 
   3   0   3      837.25      775.31     33.58 o 
   4   0   3       80.59       74.48      8.38 o 
   5   0   3      327.79      317.34     20.71 o 
   6   0   3       72.57       65.05     10.46 o 
   1   1   3     2432.60     2522.48     90.01 o 
   4   1   3      554.79      576.24     29.27 o 
   5   1   3      538.47      453.95     26.95 o 
   6   1   3       52.08       54.44      9.65 o 
   7   1   3       30.45       32.92      9.77 o 
  -2   2   3      216.93      222.79     10.28 o 
   4   2   3      149.80      161.45     11.61 o 
   5   2   3        6.98       14.53      5.40 o 
   6   2   3      260.69      220.28     19.17 o 
   7   2   3      140.83      170.85     18.45 o 
  -2   3   3      806.69      746.61     28.61 o 
  -1   3   3      332.81      319.39     15.04 o 
   0   3   3      461.32      490.36     22.25 o 
   1   3   3       22.39       22.97      4.25 o 
   2   3   3      643.15      650.73     28.97 o 
   3   3   3     1668.82     1684.14     66.25 o 
   4   3   3     2677.35     2796.66    105.56 o 
   5   3   3      388.86      368.35     24.54 o 
   6   3   3      444.23      383.00     27.25 o 
   7   3   3       18.94       28.27      8.68 o 
  -2   4   3      432.57      469.20     21.55 o 
  -1   4   3      734.43      695.61     29.66 o 
   0   4   3      259.12      268.03     14.38 o 
   1   4   3      684.69      679.12     30.29 o 
   2   4   3     2366.04     2489.35     94.29 o 
   3   4   3      813.25      836.41     37.44 o 
   4   4   3       23.59       28.42      6.33 o 
   5   4   3       10.45        5.12      5.43 o 
   6   4   3        4.22        3.92      5.97 o 
   7   4   3       48.79       35.15      8.74 o 
  -2   5   3       63.33       63.84      6.81 o 
  -1   5   3     1518.38     1484.75     60.41 o 
   0   5   3     3033.78     2945.38    106.43 o 
   1   5   3     1063.46      953.60     41.05 o 
   2   5   3      493.08      491.66     25.32 o 
   3   5   3      187.94      170.28     13.32 o 
   4   5   3      333.06      312.49     19.44 o 
   5   5   3       80.66       72.45      7.28 o 
   6   5   3       39.34       36.99      8.47 o 
  -2   6   3      157.15      139.35     11.30 o 
  -1   6   3     1418.13     1405.68     57.69 o 
   0   6   3      704.88      694.67     32.67 o 
   1   6   3     1839.39     1838.48     74.15 o 
   2   6   3      248.31      250.49     17.39 o 
   3   6   3      806.89      806.29     39.07 o 
   4   6   3       15.93        9.98      5.24 o 
   5   6   3      792.85      782.84     36.32 o 
   6   6   3       48.16       61.40     10.97 o 
  -2   7   3       41.39       45.43      7.57 o 
  -1   7   3      301.96      305.35     20.01 o 
   0   7   3      153.15      147.52     13.23 o 
   2   7   3      267.24      277.19     19.59 o 
   3   7   3      531.91      522.80     29.87 o 
   4   7   3      317.48      324.25     22.40 o 
   5   7   3      182.15      177.87     12.03 o 
  -2   8   3     1217.92     1278.78     56.46 o 
  -1   8   3       46.67       54.74      8.71 o 
   0   8   3       59.61       63.81      9.50 o 
   1   8   3      271.79      251.12     19.11 o 
   2   8   3      412.66      400.63     25.17 o 
   3   8   3       19.01       25.80      6.99 o 
   4   8   3       21.30       24.33      6.90 o 
   5   8   3       14.93       36.16      9.84 o 
  -2   9   3       69.94       81.96     12.15 o 
  -1   9   3      156.84      178.45     16.46 o 
   0   9   3       54.37       56.07      9.50 o 
   1   9   3      194.04      213.11     18.48 o 
   2   9   3      438.79      413.23     27.64 o 
   3   9   3      104.14      126.72     14.41 o 
   4   9   3      104.84      163.19     15.92 o 
  -2  10   3      159.07      192.67     19.02 o 
  -1  10   3       27.36       36.02      9.19 o 
   0  10   3      158.34      132.87     15.22 o 
   1  10   3       52.57       59.89     10.64 o 
   2  10   3        5.17        7.72      5.34 o 
   3  10   3        3.58        4.76      4.67 o 
  -1  11   3       29.37       35.48     11.57 o 
   0  11   3       25.60       38.61     11.94 o 
   1  11   3       73.08       52.69     12.03 o 
   3  -8   4      231.60      227.61     26.01 o 
   2  -7   4      124.53      135.28     18.24 o 
   3  -7   4       17.17       12.84      7.93 o 
   4  -7   4      221.28      230.44     24.57 o 
   2  -6   4       83.00       69.78     13.32 o 
   3  -6   4      265.23      275.66     24.63 o 
   4  -6   4      918.63      881.74     50.52 o 
   5  -6   4      252.29      245.94     24.36 o 
   2  -5   4       62.49       56.58     10.04 o 
   3  -5   4      315.61      301.34     24.20 o 
   4  -5   4       71.56       70.78     12.30 o 
   5  -5   4      103.12       84.85     13.41 o 
   6  -5   4       28.08       34.36     10.13 o 
   1  -4   4     3607.30     3452.51    138.02 o 
   2  -4   4     2495.48     2219.27     96.13 o 
   3  -4   4        5.87        0.00      4.46 o 
   4  -4   4      179.46      155.45     16.19 o 
   5  -4   4       22.97       27.64      8.98 o 
   6  -4   4        3.69        2.29      8.38 o 
   1  -3   4     1419.42     1439.60     63.99 o 
   2  -3   4      274.96      279.94     18.93 o 
   3  -3   4      951.41      916.77     44.37 o 
   4  -3   4      612.33      593.85     34.78 o 
   5  -3   4     1898.81     1838.36     83.38 o 
   6  -3   4      357.35      350.62     27.85 o 
   1  -2   4      614.62      639.66     31.80 o 
   2  -2   4      394.45      404.22     22.00 o 
   3  -2   4     1692.23     1691.38     71.83 o 
   4  -2   4      883.51      893.44     44.76 o 
   5  -2   4      297.49      270.59     21.91 o 
   6  -2   4       22.70       17.06      6.96 o 
   7  -2   4       99.23       94.14     14.83 o 
   1  -1   4      443.72      437.71     22.88 o 
   2  -1   4     3074.82     3189.15    121.11 o 
   3  -1   4      188.65      182.49     13.22 o 
   4  -1   4      259.07      265.90     12.17 o 
   5  -1   4       89.96       90.76     11.94 o 
   6  -1   4       91.39      108.06     14.41 o 
   7  -1   4       93.77       76.74     12.87 o 
   1   0   4     2831.47     3070.24    109.60 o 
   2   0   4     4365.70     4553.18    167.72 o 
   3   0   4     2373.90     2374.48     94.56 o 
   4   0   4     1605.62     1581.73     45.81 o 
   5   0   4       41.48       55.49      8.17 o 
   7   0   4       60.92       75.09     12.96 o 
   1   1   4      199.73      207.68     10.16 o 
   2   1   4      483.97      492.54     21.97 o 
   5   1   4       46.09       46.24      7.72 o 
   6   1   4      796.16      720.23     38.79 o 
   5   2   4      305.78      308.67     13.93 o 
   6   2   4       21.28       28.12      7.60 o 
   7   2   4       31.17       38.10      9.46 o 
  -2   3   4      257.00      259.83     12.75 o 
  -1   3   4     3504.91     3570.70    128.53 o 
   3   3   4     2632.77     2883.59    108.85 o 
   4   3   4      220.16      229.75     15.52 o 
   5   3   4       13.08       13.68      3.75 o 
   6   3   4        4.56        2.98      5.40 o 
   7   3   4      170.28      159.43     17.54 o 
  -2   4   4      617.15      629.47     27.22 o 
  -1   4   4      202.55      188.88     11.82 o 
   0   4   4      523.87      511.83     24.75 o 
   1   4   4      474.18      477.01     22.91 o 
   2   4   4      357.79      360.72     20.01 o 
   3   4   4      361.59      357.25     20.62 o 
   4   4   4      622.11      675.68     33.13 o 
   5   4   4      140.31      141.40     12.96 o 
   6   4   4      118.57       97.00     12.93 o 
   7   4   4      109.51      100.71     14.14 o 
  -2   5   4      245.17      252.36     14.71 o 
  -1   5   4      239.73      225.20     14.32 o 
   0   5   4      932.41      897.96     39.76 o 
   1   5   4      177.98      169.70     12.60 o 
   2   5   4      387.05      390.65     21.91 o 
   3   5   4      896.63      911.58     41.75 o 
   4   5   4      259.26      227.82     16.67 o 
   5   5   4      106.69      110.11     11.24 o 
   6   5   4      157.24      169.58     17.84 o 
  -2   6   4      356.55      363.10     19.62 o 
  -1   6   4       27.66       27.67      6.69 o 
   0   6   4     1196.70     1147.54     48.95 o 
   1   6   4     4266.97     4156.13    154.33 o 
   2   6   4       16.55       15.01      5.34 o 
   3   6   4       24.00       32.16      6.57 o 
   4   6   4      176.19      197.83     15.70 o 
   5   6   4       33.44       28.82      7.48 o 
   6   6   4       12.19       15.55      6.84 o 
  -2   7   4       68.81       65.38      8.86 o 
  -1   7   4      133.63      131.51     12.30 o 
   0   7   4      653.50      651.00     33.13 o 
   1   7   4      123.00      118.34     12.24 o 
   2   7   4       15.88       15.34      5.88 o 
   3   7   4      535.95      534.77     30.50 o 
   4   7   4      158.03      147.46     14.74 o 
   5   7   4      623.94      648.83     36.44 o 
  -2   8   4      392.07      399.03     24.05 o 
  -1   8   4      280.13      284.28     19.65 o 
   0   8   4      420.27      413.80     25.20 o 
   1   8   4      175.83      196.35     16.79 o 
   2   8   4       83.56      109.60     12.93 o 
   3   8   4      125.92      115.84     13.50 o 
   4   8   4      121.32      158.25     16.10 o 
   5   8   4       29.90       42.71      9.31 o 
  -2   9   4      622.82      648.71     35.75 o 
  -1   9   4       19.07       18.57      7.42 o 
   0   9   4      653.06      627.03     35.00 o 
   1   9   4      118.60      132.54     14.08 o 
   2   9   4       75.24       63.21      9.89 o 
   3   9   4       82.39       89.28     11.57 o 
   4   9   4      103.77      107.37     13.26 o 
  -2  10   4       19.73       11.21      8.11 o 
  -1  10   4        2.15        6.33      7.05 o 
   0  10   4      100.81      106.07     13.14 o 
   1  10   4      217.74      211.51     19.53 o 
   2  10   4      571.87      556.17     34.51 o 
   3  10   4        1.01       16.13      6.78 o 
  -1  11   4       18.34        8.14      8.65 o 
   0  11   4       20.97       34.30      9.95 o 
   1  11   4       37.66       36.14      9.98 o 
   2  11   4       35.72       30.32      7.96 o 
   3  -7   5       84.85      109.24     17.36 o 
   4  -7   5      176.38      215.58     23.33 o 
   2  -6   5      273.05      281.23     26.31 o 
   3  -6   5      845.20      802.65     48.20 o 
   4  -6   5      429.46      396.11     32.49 o 
   5  -6   5        1.54        0.93      6.33 o 
   2  -5   5      256.62      239.49     22.12 o 
   3  -5   5       93.47       95.07     13.93 o 
   4  -5   5      186.99      185.83     19.53 o 
   5  -5   5       18.71       18.03      7.81 o 
   2  -4   5       29.82       32.19      7.78 o 
   3  -4   5       82.54       91.39     12.21 o 
   4  -4   5      169.52      135.70     15.83 o 
   5  -4   5      208.53      186.68     19.89 o 
   6  -4   5      477.60      437.40     33.70 o 
   1  -3   5     6815.71     6536.70    249.55 o 
   2  -3   5       58.09       60.74      9.37 o 
   3  -3   5       71.44       64.26      9.71 o 
   4  -3   5       99.36       83.98     11.70 o 
   5  -3   5      193.89      201.29     19.50 o 
   6  -3   5       34.62       33.13     10.31 o 
   1  -2   5      900.70      912.52     43.26 o 
   2  -2   5      761.12      737.42     35.36 o 
   3  -2   5      602.38      543.42     30.75 o 
   4  -2   5      160.74      163.43     15.19 o 
   5  -2   5      678.22      598.01     36.14 o 
   6  -2   5      232.83      219.23     20.98 o 
   7  -2   5       89.41      100.80     14.89 o 
   1  -1   5      317.84      336.64     19.29 o 
   2  -1   5      396.00      397.49     22.00 o 
   3  -1   5       48.41       55.28      7.60 o 
   4  -1   5      565.19      578.17     31.77 o 
   5  -1   5       67.83       64.96     10.55 o 
   6  -1   5      121.76      113.79     14.62 o 
   7  -1   5       17.78       13.56      8.23 o 
   1   0   5     1009.47     1066.55     44.04 o 
   2   0   5     1253.96     1269.41     50.94 o 
   3   0   5     1527.19     1460.70     62.58 o 
   4   0   5      267.54      257.57     12.02 o 
   5   0   5      702.46      688.43     38.61 o 
   6   0   5       52.52       42.32      9.04 o 
   7   0   5        7.99       14.20      7.57 o 
   1   1   5     1058.56     1135.60     41.81 o 
   2   1   5     5453.33     5448.87    199.12 o 
   3   1   5      682.27      675.35     31.17 o 
   5   1   5      555.94      563.40     30.81 o 
   5   2   5      336.26      314.21     21.25 o 
   6   2   5      202.31      206.90     18.15 o 
   7   2   5      160.36      151.02     17.21 o 
   4   3   5       38.51       37.02      7.78 o 
   5   3   5      282.20      281.32     18.84 o 
   6   3   5       78.37       71.11     11.12 o 
   7   3   5        4.21       10.55      6.42 o 
  -2   4   5       56.86       59.92      6.51 o 
  -1   4   5     1016.02     1005.05     39.67 o 
   0   4   5      499.00      476.56     24.54 o 
   1   4   5     1448.96     1445.23     58.54 o 
   2   4   5      327.36      330.64     19.53 o 
   3   4   5     2313.17     2315.10     90.49 o 
   4   4   5     1676.05     1854.39     75.78 o 
   5   4   5      210.75      205.39     15.95 o 
   6   4   5        0.52        2.20      5.70 o 
   7   4   5       64.81       85.67     13.32 o 
  -2   5   5      202.74      201.11     13.02 o 
  -1   5   5      586.01      557.70     27.28 o 
   0   5   5      426.82      385.14     20.86 o 
   1   5   5     1581.26     1551.49     63.54 o 
   2   5   5      606.72      592.19     30.05 o 
   3   5   5       39.62       38.94      7.32 o 
   4   5   5      127.40      136.13     13.02 o 
   5   5   5       66.16       64.05      9.40 o 
   6   5   5       19.05       27.19      8.05 o 
  -2   6   5      188.92      194.45     14.26 o 
  -1   6   5      439.37      435.60     23.33 o 
   0   6   5      235.29      183.93     14.41 o 
   1   6   5      332.15      352.37     21.16 o 
   2   6   5       30.08       38.40      7.14 o 
   3   6   5      414.37      431.80     25.53 o 
   4   6   5      293.98      312.55     21.43 o 
   5   6   5      238.08      246.00     18.96 o 
   6   6   5      179.06      199.00     19.71 o 
  -2   7   5      339.73      352.67     20.71 o 
  -1   7   5       80.47       93.26     10.73 o 
   0   7   5     1615.60     1567.91     64.84 o 
   1   7   5      379.76      347.52     21.85 o 
   2   7   5       97.40      101.61     11.12 o 
   3   7   5      260.61      292.02     20.68 o 
   4   7   5      322.70      299.65     21.19 o 
   5   7   5       95.21       89.74     12.27 o 
   6   7   5        3.44        3.53      6.39 o 
  -2   8   5      100.66       87.66     10.76 o 
  -1   8   5       13.49       27.67      6.78 o 
   0   8   5      287.61      275.72     20.26 o 
   1   8   5       82.02       89.46     12.06 o 
   2   8   5       51.68       56.73      9.95 o 
   3   8   5      163.73      177.45     16.70 o 
   4   8   5      223.56      222.33     19.47 o 
   5   8   5      264.82      305.65     23.75 o 
  -1   9   5      144.69      161.84     15.28 o 
   0   9   5      420.33      445.12     27.73 o 
   1   9   5      380.45      382.54     25.98 o 
   2   9   5        8.86        0.90      6.90 o 
   3   9   5       57.40       64.17     10.85 o 
   4   9   5       11.63       16.82      6.99 o 
  -1  10   5       30.07       54.71     10.46 o 
   0  10   5       86.06       98.02     12.60 o 
   1  10   5       29.69       40.18      8.62 o 
   2  10   5      256.82      229.51     20.41 o 
   3  10   5        3.39       15.52      5.73 o 
  -1  11   5       25.48       39.16      9.74 o 
   0  11   5       24.11       26.22      8.77 o 
   1  11   5      111.68      130.85     16.37 o 
   2  11   5       66.72       64.60     12.51 o 
   3  -7   6       76.15       74.27     14.41 o 
   3  -6   6      194.32      183.81     21.52 o 
   4  -6   6        2.88       15.07      7.45 o 
   2  -5   6       51.37       68.18     12.57 o 
   3  -5   6      745.45      718.22     43.89 o 
   4  -5   6     1682.29     1714.41     84.64 o 
   5  -5   6       44.33       55.85     12.06 o 
   2  -4   6      725.98      617.51     37.89 o 
   3  -4   6      121.91       96.73     13.44 o 
   4  -4   6      140.61      143.75     16.43 o 
   5  -4   6       25.23       27.58      9.16 o 
   6  -4   6        2.59        4.25      6.81 o 
   2  -3   6       28.95       29.75      7.69 o 
   3  -3   6      162.37      143.69     14.65 o 
   4  -3   6      113.68       98.27     12.78 o 
   5  -3   6      146.68      142.12     16.67 o 
   6  -3   6      164.78      183.45     20.32 o 
   2  -2   6       10.98        8.29      4.94 o 
   3  -2   6     1765.05     1725.38     75.00 o 
   4  -2   6      992.68     1000.87     49.71 o 
   5  -2   6      740.14      699.47     40.57 o 
   6  -2   6       17.05       21.52      8.83 o 
   1  -1   6      386.30      386.73     22.82 o 
   2  -1   6     1896.28     2078.29     81.11 o 
   3  -1   6     1646.36     1623.80     68.36 o 
   4  -1   6      267.48      229.60     17.72 o 
   5  -1   6      426.69      410.97     27.85 o 
   6  -1   6        9.07       10.88      6.30 o 
   7  -1   6      305.13      334.98     28.12 o 
   1   0   6     1786.44     1755.94     69.69 o 
   2   0   6       42.06       48.50      6.39 o 
   3   0   6      164.48      148.21     12.03 o 
   4   0   6       27.01       28.82      5.85 o 
   5   0   6       66.10       71.77     10.61 o 
   6   0   6       63.19       89.13     13.05 o 
   7   0   6      259.70      291.78     25.86 o 
   1   1   6      133.98      149.48      9.31 o 
   2   1   6     6142.62     6216.91    225.08 o 
   3   1   6       23.44       26.31      5.24 o 
   4   1   6        5.49        3.41      4.61 o 
   5   1   6      224.96      204.58     17.21 o 
   6   1   6      262.97      234.63     20.29 o 
   7   1   6        1.73        1.69      7.39 o 
   2   2   6      432.38      438.58     18.57 o 
   3   2   6      281.28      301.28     17.00 o 
   6   2   6      674.00      650.97     36.38 o 
   5   3   6      208.40      229.00     17.69 o 
   6   3   6       25.63       18.27      6.45 o 
   7   3   6        2.21        5.28      7.29 o 
  -2   4   6     1144.84     1058.32     41.78 o 
   4   4   6      108.34      106.74     11.45 o 
   5   4   6        5.81        5.28      5.49 o 
   7   4   6       56.78       84.82     13.29 o 
  -1   5   6      101.56      107.67      9.71 o 
   0   5   6      113.96      114.75     10.46 o 
   1   5   6        9.53        2.44      4.31 o 
   2   5   6      160.04      175.13     13.99 o 
   3   5   6     2010.72     2045.98     83.19 o 
   4   5   6      604.68      608.13     33.04 o 
   5   5   6       50.48       41.78      8.29 o 
  -1   6   6      122.20      107.91     10.67 o 
   0   6   6        8.69        7.69      5.55 o 
   1   6   6      315.34      309.09     19.83 o 
   2   6   6      654.14      682.07     34.45 o 
   3   6   6      227.66      220.74     17.42 o 
   4   6   6       16.26       32.95      7.42 o 
   5   6   6        2.17        4.04      6.42 o 
  -1   7   6       18.44       12.36      6.24 o 
   0   7   6     1667.27     1388.20     62.03 o 
   1   7   6      200.13      184.11     15.52 o 
   2   7   6       92.45       80.69     10.52 o 
   3   7   6      188.13      196.14     16.76 o 
   4   7   6      171.56      190.08     17.24 o 
   5   7   6        2.45        7.66      5.82 o 
  -1   8   6      402.00      412.20     25.38 o 
   0   8   6      284.08      246.66     18.42 o 
   1   8   6      231.63      231.23     18.27 o 
   2   8   6      564.70      535.79     31.14 o 
   3   8   6      127.10      124.07     13.87 o 
   4   8   6      226.01      210.64     18.36 o 
   5   8   6      262.48      281.56     22.73 o 
  -1   9   6       70.15       81.63     11.57 o 
   0   9   6       44.68       28.18      8.29 o 
   1   9   6       65.11       59.53     10.43 o 
   2   9   6      179.44      194.42     18.42 o 
   3   9   6      180.81      218.02     19.53 o 
   4   9   6      149.51      159.40     17.06 o 
  -1  10   6       42.00       64.69     10.67 o 
   0  10   6       35.37       43.65      9.83 o 
   1  10   6       98.16      112.34     14.26 o 
   2  10   6      100.70      102.58     14.83 o 
   3  10   6       10.43       28.52      7.54 o 
  -1  11   6       20.63       27.70      9.80 o 
   0  11   6        0.19       11.51      8.11 o 
   1  11   6      224.50      249.73     21.85 o 
   2  11   6      109.14      107.49     15.52 o 
   3  -6   7      220.49      219.62     24.17 o 
   3  -5   7      119.97      110.26     16.76 o 
   4  -5   7      130.03      138.54     17.57 o 
   2  -4   7       49.13       57.48     11.12 o 
   3  -4   7      646.84      629.69     39.40 o 
   4  -4   7      516.88      586.82     38.07 o 
   5  -4   7       22.62       25.59      8.14 o 
   2  -3   7       98.62       96.04     12.66 o 
   3  -3   7      333.10      353.43     24.99 o 
   4  -3   7      131.60      110.35     14.35 o 
   5  -3   7      149.48      145.47     16.94 o 
   6  -3   7       60.06       84.91     13.99 o 
   2  -2   7      510.32      498.32     30.02 o 
   3  -2   7        4.79        0.66      5.06 o 
   4  -2   7      209.47      205.94     17.97 o 
   5  -2   7       23.23       20.32      7.45 o 
   6  -2   7       18.75       34.75      9.53 o 
   2  -1   7      646.63      648.10     32.95 o 
   3  -1   7      405.83      417.66     24.42 o 
   4  -1   7      162.92      162.29     14.98 o 
   5  -1   7     1621.25     1537.08     71.02 o 
   6  -1   7       13.36       25.14      8.29 o 
   2   0   7      439.64      469.93     23.72 o 
   3   0   7     1000.98      967.47     43.53 o 
   4   0   7      502.28      469.69     27.37 o 
   5   0   7      132.63      126.39     13.84 o 
   6   0   7        8.70        0.00      5.79 o 
   2   1   7     1092.68     1035.23     41.66 o 
   3   1   7       61.18       83.71      8.14 o 
   4   1   7      478.58      457.48     26.07 o 
   5   1   7       59.66       78.10     10.79 o 
   6   1   7       68.32       68.36     11.18 o 
   7   1   7      120.36      119.00     15.86 o 
   2   2   7     1846.41     1835.55     66.07 o 
   3   2   7        5.41        4.79      3.41 o 
   4   2   7     1021.10      978.98     45.61 o 
   5   2   7      119.34      111.05     12.21 o 
   6   2   7      298.23      301.25     23.63 o 
   7   2   7        5.12       23.30      8.53 o 
   5   4   7      120.86      114.84     13.23 o 
  -1   5   7     1157.98     1110.80     46.78 o 
   0   5   7       41.70       39.04      7.45 o 
   2   5   7       38.01       28.61      7.23 o 
   3   5   7     1392.12     1541.66     66.89 o 
   4   5   7        0.06        8.32      5.21 o 
   5   5   7        3.25        2.80      5.40 o 
  -1   6   7      167.35      166.39     13.50 o 
   0   6   7      402.65      382.69     22.31 o 
   1   6   7      133.08      123.53     12.15 o 
   2   6   7      269.07      263.45     19.08 o 
   3   6   7      231.16      235.21     18.51 o 
   4   6   7       31.01       29.57      7.45 o 
   5   6   7      195.68      244.94     20.14 o 
  -1   7   7       46.33       44.82      8.02 o 
   0   7   7      313.31      307.55     20.41 o 
   1   7   7       54.41       43.32      8.26 o 
   2   7   7      284.66      297.75     21.25 o 
   3   7   7      288.80      307.22     22.34 o 
   4   7   7       73.73       85.82     11.76 o 
   5   7   7      121.43      144.78     16.01 o 
   6   7   7       95.44      153.10     16.10 o 
  -1   8   7      184.85      188.21     15.43 o 
   0   8   7      845.49      839.93     41.02 o 
   1   8   7      289.47      282.26     20.71 o 
   2   8   7       77.52       66.98     11.15 o 
   3   8   7       57.27       68.67     11.15 o 
   4   8   7       55.84       61.55     10.58 o 
   5   8   7       30.67       43.41      8.65 o 
  -1   9   7       65.01       85.00     12.24 o 
   0   9   7      178.21      224.38     18.57 o 
   1   9   7       14.20       14.32      6.72 o 
   2   9   7       17.35       13.50      7.08 o 
   3   9   7       46.48       59.23     10.16 o 
   4   9   7      276.69      331.24     24.93 o 
  -1  10   7       98.87      108.06     13.29 o 
   0  10   7      177.58      174.56     17.27 o 
   1  10   7       20.33       31.74      9.86 o 
   2  10   7       28.19       37.23      9.98 o 
   3  10   7       63.65       66.86     11.30 o 
  -1  11   7       96.08       97.66     13.72 o 
   0  11   7       35.13       37.29      9.56 o 
   1  11   7      101.79      120.48     16.70 o 
   2  11   7        9.83       15.13      9.46 o 
   3  -5   8       21.60       31.71     10.10 o 
   3  -4   8     1494.14     1383.11     71.56 o 
   4  -4   8       79.80       77.53     13.26 o 
   3  -3   8      102.52      108.73     14.47 o 
   4  -3   8       57.42       48.71     11.24 o 
   5  -3   8       60.12       76.95     12.90 o 
   2  -2   8      192.27      177.69     16.88 o 
   3  -2   8      114.85      121.33     13.56 o 
   4  -2   8      118.35      105.29     13.23 o 
   5  -2   8      401.98      373.41     27.88 o 
   6  -2   8      255.40      258.35     23.96 o 
   2  -1   8      260.56      263.87     18.78 o 
   3  -1   8      147.84      164.13     14.44 o 
   4  -1   8      197.79      204.28     17.27 o 
   5  -1   8      106.22       93.23     13.02 o 
   6  -1   8       31.71       41.24     10.25 o 
   3   0   8      149.05      162.08     13.26 o 
   4   0   8      499.62      492.75     28.45 o 
   5   0   8      433.00      405.99     27.25 o 
   6   0   8       20.50       27.67      8.20 o 
   6   4   8      112.29      129.89     15.22 o 
   4   5   8        4.32        7.63      5.58 o 
   5   5   8      176.85      172.21     16.85 o 
   6   5   8       53.73       77.17     12.81 o 
  -1   6   8      220.81      210.88     16.04 o 
   0   6   8       16.84       13.53      6.12 o 
   1   6   8      148.07      128.35     12.90 o 
   2   6   8      521.22      561.20     31.44 o 
   3   6   8     1213.27     1248.76     57.69 o 
   4   6   8       80.69      106.34     13.62 o 
   5   6   8      167.03      191.38     18.78 o 
   6   6   8       57.34       77.68     11.97 o 
  -1   7   8      131.51      139.29     13.35 o 
   0   7   8       75.29       76.44     10.28 o 
   1   7   8      572.74      533.38     31.44 o 
   2   7   8      114.21      111.14     13.41 o 
   3   7   8        6.80        4.79      6.30 o 
   4   7   8      108.06      132.96     15.13 o 
   5   7   8       20.68       32.80      8.89 o 
  -1   8   8      221.64      224.17     17.90 o 
   0   8   8       12.58       16.76      6.90 o 
   1   8   8      102.48      102.64     12.45 o 
   2   8   8       18.92       14.59      7.14 o 
   3   8   8      205.32      212.75     19.05 o 
   4   8   8      103.04      113.79     14.38 o 
   5   8   8       80.04       93.32     13.53 o 
  -1   9   8      124.73      106.31     12.84 o 
   0   9   8      269.55      275.11     20.80 o 
   1   9   8       18.42       20.35      7.57 o 
   2   9   8      155.86      141.07     15.86 o 
   3   9   8        0.10        6.66      5.91 o 
   4   9   8      199.91      221.28     20.44 o 
  -1  10   8       27.78       26.07      9.65 o 
   0  10   8      104.70       78.13     12.54 o 
   1  10   8       88.89      107.70     13.84 o 
   2  10   8       23.20       49.77     10.61 o 
   3  10   8       94.61      121.90     14.62 o 
   0  11   8       54.74       62.25     12.66 o 
   1  11   8       67.43       73.34     13.56 o 
   2  11   8        7.17       18.15     10.88 o 
   3  -4   9      241.74      221.40     23.57 o 
   6   4   9      350.53      461.43     32.01 o 
   5   5   9       93.24      105.56     14.17 o 
   6   5   9        2.07       18.03      7.45 o 
  -1   6   9      559.95      525.00     28.64 o 
   0   6   9      123.66      120.15     12.51 o 
   1   6   9      671.70      660.88     36.02 o 
   2   6   9      628.50      649.55     36.08 o 
   3   6   9       64.12       58.06     10.43 o 
   4   6   9       11.05       20.68      7.81 o 
   5   6   9       42.67       30.96      9.04 o 
   6   6   9      155.82      234.30     21.76 o 
  -1   7   9       26.42       31.17      7.29 o 
   0   7   9       12.44       21.40      7.54 o 
   1   7   9       19.89       11.36      6.66 o 
   2   7   9      249.76      246.51     20.59 o 
   3   7   9      430.09      439.24     29.21 o 
   4   7   9        2.76       14.98      7.51 o 
   5   7   9       50.56       55.92     10.40 o 
  -1   8   9       55.29       46.96      9.37 o 
   0   8   9       13.99       13.32      7.08 o 
   1   8   9       68.67       64.81     10.67 o 
   2   8   9      241.67      227.22     19.80 o 
   3   8   9       60.82       83.89     12.27 o 
   4   8   9       23.07       20.59      8.05 o 
   5   8   9       13.50       30.56      8.32 o 
   0   9   9      424.89      374.01     26.86 o 
   1   9   9        3.71        3.26      6.63 o 
   2   9   9       62.81       63.27     11.82 o 
   3   9   9       70.68       95.70     13.32 o 
   4   9   9       19.95       23.48      7.66 o 
   0  10   9       76.55       94.35     13.11 o 
   1  10   9        6.75        6.57      7.05 o 
   2  10   9      119.79      143.54     17.06 o 
   3  10   9       22.90       37.68     10.13 o 
   1  11   9       10.86       15.13     10.49 o 
   4   6  10       95.25      136.34     16.28 o 
   5   6  10       22.47       29.30      8.53 o 
   0   7  10       86.38       91.88     11.61 o 
   1   7  10       97.41       94.71     12.30 o 
   2   7  10       73.54       84.58     12.75 o 
   3   7  10      298.87      265.47     22.28 o 
   4   7  10       17.40       39.55      9.65 o 
   5   7  10        5.60       22.97      7.93 o 
   0   8  10       92.08       85.64     12.21 o 
   1   8  10       93.08      101.40     13.53 o 
   2   8  10       42.55       45.82     10.64 o 
   3   8  10       44.26       53.74     11.54 o 
   4   8  10       14.83       31.86      8.17 o 
   0   9  10       75.05       80.36     11.76 o 
   1   9  10       16.99       23.24      7.96 o 
   2   9  10       90.77      111.74     14.89 o 
   3   9  10       71.72       97.84     15.04 o 
   4   9  10       30.34       38.49      9.04 o 
   0  10  10       78.97       91.97     13.87 o 
   1  10  10        7.43       21.37      9.43 o 
   2  10  10       12.21        7.78      9.59 o 
   5   6  11       59.47      101.94     14.02 o 
   0   7  11       51.04       51.18     10.40 o 
   1   7  11       89.81       95.58     13.35 o 
   2   7  11       29.68       33.52      9.92 o 
   3   7  11       49.95       34.57     10.25 o 
   4   7  11       13.65       19.29      8.41 o 
   0   8  11        3.52        7.51      7.93 o 
   1   8  11        4.40        4.94      8.38 o 
   2   8  11      371.06      405.96     29.33 o 
   3   8  11      119.69      132.21     17.24 o 
   4   8  11       13.63       19.65      7.54 o 
   0   9  11       30.44       40.87     10.40 o 
   1   9  11       53.90       77.47     12.66 o 
   2   9  11       40.45       50.97     11.97 o 
   3   9  11        1.13        0.00      9.10 o 
   1  10  11        9.19       29.15     10.25 o 
   0   7  12       23.21       33.85      9.25 o 
   1   7  12      152.89      150.99     17.45 o 
   2   7  12       22.46       24.42     11.03 o 
   3   7  12       61.50       85.88     15.13 o 
   4   7  12       66.58       83.04     12.39 o 
   0   8  12        0.51       14.23      8.47 o 
   1   8  12       19.00       27.49      9.80 o 
   2   8  12      169.02      150.32     18.30 o 
   3   8  12       15.06       18.96     10.25 o 
   1   9  12       37.01       44.25     11.73 o 
   2   9  12       52.99       67.52     13.84 o 
                                                 
